# Supplementary material for: Proportional odds ratio model for comparison of diagnostic tests in meta-analysis
Source: BMC Med Res Methodol. 2004 Dec 10;4:27. doi: 10.1186/1471-2288-4-27 (PMC539279; doi:10.1186/1471-2288-4-27)
Supplement: Additional File 2 — This zipped file contains 8 data files, in the .csv (comma separated value) and .xls (MS Excel) formats. They are to be used with the SAS and R codes we presented in the Appendix [additional file 1]. Five files are for the SAS codes presented in the Appendix. The file names are "data5.xls", "data5_t12&17.xls", "u125.xls", "data5_t18.xls", "data6.xls". Three files are for the R codes presented in the Appendix. The file names are "obsVSfit.csv", "dataNewExcerpt2.csv", and "data6_lor2.csv". [file 1471-2288-4-27-S2.zip › dataNewExcerpt2.csv]

PAPER	AUTHOR	YEAR	JOURNAL	REFERENC	COUNTRY	TEST	MANUFACT	CUTOFF	SENS_T	SPEC_T	TEST2	SUSPDVT	NDVT	NNODVT	TP	FN	TN	FP	PRVLNC	SETTING	SETTING2	GOLD_STD	GOLD	GOLD2	LABEL
2	Brenner, B.	1995	Blood Coag and Fibrin	1995;6:219-222	Israel	Dimertest EIA	Agen	500	87	48	7	86	50	36	44	6	17	19	58	Outpatient	3	US doppler	US-V	1	2Brenner, B. 1995 (86)
2	Brenner, B.	1995	Blood Coag and Fibrin	1995;6:219-222	Israel	Dimertest II	Agen	500	80	67	9	86	50	36	40	10	24	12	58	Outpatient	3	US doppler	US-V	1	2Brenner, B. 1995 (86)
2	Brenner, B.	1995	Blood Coag and Fibrin	1995;6:219-222	Israel	SimpliRED	Agen	;NULL!	94	61	20	86	50	36	47	3	22	14	58	Outpatient	3	US doppler	US-V	1	2Brenner, B. 1995 (86)
4	D'Angelo, A.	1996	Thromb Haemost	1996;75:412-416	Italy	VIDAS	bioMerieux	500	96	44	23	103	22	81	21	1	36	45	21	In-Mix	2	US compression	US-V	1	4D'Angelo, A. 1996 (103)
5	Elias, A.	1996	Thromb Haemost	1996;76:518-522	France	Asserachrom	Stago	500	97	22	2	171	75	96	73	2	21	75	44	In-Mix	2	US doppler	US-V	1	5Elias, A. 1996 (171)
5	Elias, A.	1996	Thromb Haemost	1996;76:518-522	France	D-Dimer test	Stago	500	73	62	5	171	75	96	55	20	60	36	44	In-Mix	2	US doppler	US-V	1	5Elias, A. 1996 (171)
5	Elias, A.	1996	Thromb Haemost	1996;76:518-522	France	Enzygnost	Dade Behring	40	93	30	10	171	75	96	70	5	29	67	44	In-Mix	2	US doppler	US-V	1	5Elias, A. 1996 (171)
5	Elias, A.	1996	Thromb Haemost	1996;76:518-522	France	Fibrinostika	Organon Teknika	350	93	37	12	171	75	96	70	5	36	60	44	In-Mix	2	US doppler	US-V	1	5Elias, A. 1996 (171)
5	Elias, A.	1996	Thromb Haemost	1996;76:518-522	France	Instant I.A.	Stago	500	93	19	14	171	75	96	70	5	18	78	44	In-Mix	2	US doppler	US-V	1	5Elias, A. 1996 (171)
5	Elias, A.	1996	Thromb Haemost	1996;76:518-522	France	NycoCard	Nycomed	500	80	38	19	171	75	96	60	15	36	60	44	In-Mix	2	US doppler	US-V	1	5Elias, A. 1996 (171)
5	Elias, A.	1996	Thromb Haemost	1996;76:518-522	France	VIDAS	bioMerieux	400	97	26	23	171	75	96	73	2	25	71	44	In-Mix	2	US doppler	US-V	1	5Elias, A. 1996 (171)
6	Escoffre-Barbe, M.	1998	Am J Clin Path	1998;109:748-753	France	Liatest	Stago	400	94.6	35	15	464	276	188	261	15	66	122	59	In-Mix	1	US doppler, Venog	US-V	2	6Escoffre-Barbe, M. 1998 (464)
7	Farrell, S.	2000	Ann Emerg Med	2000;35:121-125	USA	SimpliRED	Agen	;NULL!	56.3	71.9	20	48	16	32	9	7	23	9	33	Outpatient	3	US compression	US-V	1	7Farrell, S. 2000 (48)
8	Fiessinger, J.	1997	Thromb Haemost	1997;77:1042-1043	France	SimpliRED	Agen	;NULL!	71.4	87	20	30	7	23	5	2	20	3	23	Outpatient	3	US compression	US-V	1	8Fiessinger, J. 1997 (30)
12	Janssen, M.	1997	Thromb Haemost	1997;77:262-266	Netherlands	Dimertest	Agen	;NULL!	51	47	6	132	90	42	46	44	20	22	68	Outpatient	3	US compression, Venog	US-V	2	12Janssen, M. 1997 (132)
12	Janssen, M.	1997	Thromb Haemost	1997;77:262-266	Netherlands	Fibrinostika	Organon Teknika	500	98	36	12	132	90	42	88	2	15	27	68	Outpatient	3	US compression, Venog	US-V	2	12Janssen, M. 1997 (132)
12	Janssen, M.	1997	Thromb Haemost	1997;77:262-266	Netherlands	Minutex	Biopool	;NULL!	77	64	17	132	90	42	69	21	27	15	68	Outpatient	3	US compression, Venog	US-V	2	12Janssen, M. 1997 (132)
12	Janssen, M.	1997	Thromb Haemost	1997;77:262-266	Netherlands	SimpliRED	Agen	;NULL!	61	90	20	132	90	42	55	35	38	4	68	Outpatient	3	US compression, Venog	US-V	2	12Janssen, M. 1997 (132)
12	Janssen, M.	1997	Thromb Haemost	1997;77:262-266	Netherlands	Tinaquant	Roche	500	99	33	21	132	90	42	89	1	14	28	68	Outpatient	3	US compression, Venog	US-V	2	12Janssen, M. 1997 (132)
12	Janssen, M.	1997	Thromb Haemost	1997;77:262-266	Netherlands	VIDAS	bioMerieux	500	100	19	23	132	90	42	90	0	8	34	68	Outpatient	3	US compression, Venog	US-V	2	12Janssen, M. 1997 (132)
19	Legnani, C.	1997	Blood Coagulation and Fibrinolysis	1997;8:296-302	Italy	Dimertest GOLD EIA	Agen	50	95.2	59	8	81	42	39	40	2	23	16	52	Outpatient	3	Venog	V	3	19Legnani, C. 1997 (81)
19	Legnani, C.	1997	Blood Coagulation and Fibrinolysis	1997;8:296-302	Italy	Instant I.A.	Stago	;NULL!	95.1	75.7	14	81	42	39	40	2	30	9	52	Outpatient	3	Venog	V	3	19Legnani, C. 1997 (81)
19	Legnani, C.	1997	Blood Coagulation and Fibrinolysis	1997;8:296-302	Italy	LPIA	Mitssubishi Kasei	;NULL!	95.2	69.2	16	81	42	39	40	2	27	12	52	Outpatient	3	Venog	V	3	19Legnani, C. 1997 (81)
19	Legnani, C.	1997	Blood Coagulation and Fibrinolysis	1997;8:296-302	Italy	Minutex	Biopool	150	95.2	59	17	81	42	39	40	2	23	16	52	Outpatient	3	Venog	V	3	19Legnani, C. 1997 (81)
19	Legnani, C.	1997	Blood Coagulation and Fibrinolysis	1997;8:296-302	Italy	Nephelotex	Biopool	150	97.6	64.9	18	81	42	39	41	1	25	14	52	Outpatient	3	Venog	V	3	19Legnani, C. 1997 (81)
19	Legnani, C.	1997	Blood Coagulation and Fibrinolysis	1997;8:296-302	Italy	NycoCard	Nycomed	0.25	95.2	39.5	19	81	42	39	40	2	15	24	52	Outpatient	3	Venog	V	3	19Legnani, C. 1997 (81)
19	Legnani, C.	1997	Blood Coagulation and Fibrinolysis	1997;8:296-302	Italy	VIDAS	bioMerieux	500	95.2	55.3	23	81	42	39	40	2	22	17	52	Outpatient	3	Venog	V	3	19Legnani, C. 1997 (81)
20	Legnani, C.	1999	Blood Coag and Fibrin	1999;10:69-74	Italy	BC D-Dimer	Dade Behring	155	97	63	4	99	39	60	38	1	38	22	39	Outpatient	3	Venog	V	3	20Legnani, C. 1999 (99)
20	Legnani, C.	1999	Blood Coag and Fibrin	1999;10:69-74	Italy	Dimertest GOLD EIA	Agen	70	97	82	8	99	39	60	38	1	49	11	39	Outpatient	3	Venog	V	3	20Legnani, C. 1999 (99)
20	Legnani, C.	1999	Blood Coag and Fibrin	1999;10:69-74	Italy	VIDAS	bioMerieux	700	97	82	23	99	39	60	38	1	49	11	39	Outpatient	3	Venog	V	3	20Legnani, C. 1999 (99)
21	Lennox, A.	1999	J Vasc Surg	1999;30:794-804	UK	SimpliRED	Agen	;NULL!	91	82	20	200	46	154	42	4	126	28	23	In-Mix	2	US doppler	US-V	1	21Lennox, A. 1999 (200)
22	Leroyer, C.	1997	Thromb Haemost	1997;77:637-640	France	Asserachrom	Stago	500	93	35	2	448	265	183	246	19	64	119	59	In-Mix	1	US doppler, Venog	US-V	2	22Leroyer, C. 1997 (448)
22	Leroyer, C.	1997	Thromb Haemost	1997;77:637-640	France	Instant I.A.	Stago	;NULL!	92	37	14	448	265	183	244	21	68	115	59	In-Mix	1	US doppler, Venog	US-V	2	22Leroyer, C. 1997 (448)
26	Scarano, L.	1997	Thrombosis Research	1997;86:93-99	Italy	Enzygnost	Dade Behring	;NULL!	100	80	10	126	30	96	30	0	77	19	24	Outpatient	3	Venog	V	3	26Scarano, L. 1997 (126)
26	Scarano, L.	1997	Thrombosis Research	1997;86:93-99	Italy	Instant I.A.	Stago	;NULL!	93	94	14	126	30	96	28	2	90	6	24	Outpatient	3	Venog	V	3	26Scarano, L. 1997 (126)
26	Scarano, L.	1997	Thrombosis Research	1997;86:93-99	Italy	NycoCard	Nycomed	;NULL!	90	80	19	126	30	96	27	3	77	19	24	Outpatient	3	Venog	V	3	26Scarano, L. 1997 (126)
29	van der Graaf, F.	2000	Thromb Haemost	2000;83:191-198	Netherlands	Asserachrom	Stago	500	98	42	2	99	50	49	49	1	21	28	51	Outpatient	3	Venog	V	3	29van der Graaf, F. 2000 (99)
29	van der Graaf, F.	2000	Thromb Haemost	2000;83:191-198	Netherlands	BC D-Dimer	Dade Behring	300	77	91	4	99	50	49	39	11	45	4	51	Outpatient	3	Venog	V	3	29van der Graaf, F. 2000 (99)
29	van der Graaf, F.	2000	Thromb Haemost	2000;83:191-198	Netherlands	Enzygnost	Dade Behring	70	94	62	10	99	50	49	47	3	30	19	51	Outpatient	3	Venog	V	3	29van der Graaf, F. 2000 (99)
29	van der Graaf, F.	2000	Thromb Haemost	2000;83:191-198	Netherlands	Fibrinostika	Organon Teknika	500	100	36	12	99	50	49	50	0	18	31	51	Outpatient	3	Venog	V	3	29van der Graaf, F. 2000 (99)
29	van der Graaf, F.	2000	Thromb Haemost	2000;83:191-198	Netherlands	IL Test	Instrumentation Labs	250	90	78	13	99	50	49	45	5	38	11	51	Outpatient	3	Venog	V	3	29van der Graaf, F. 2000 (99)
29	van der Graaf, F.	2000	Thromb Haemost	2000;83:191-198	Netherlands	Instant I.A.	Stago	;NULL!	94	63	14	99	50	49	47	3	31	18	51	Outpatient	3	Venog	V	3	29van der Graaf, F. 2000 (99)
29	van der Graaf, F.	2000	Thromb Haemost	2000;83:191-198	Netherlands	Liatest	Stago	500	96	47	15	99	50	49	48	2	23	26	51	Outpatient	3	Venog	V	3	29van der Graaf, F. 2000 (99)
29	van der Graaf, F.	2000	Thromb Haemost	2000;83:191-198	Netherlands	Minutex	Biopool	;NULL!	80	90	17	99	50	49	40	10	44	5	51	Outpatient	3	Venog	V	3	29van der Graaf, F. 2000 (99)
29	van der Graaf, F.	2000	Thromb Haemost	2000;83:191-198	Netherlands	NycoCard	Nycomed	500	98	31	19	99	50	49	49	1	15	34	51	Outpatient	3	Venog	V	3	29van der Graaf, F. 2000 (99)
29	van der Graaf, F.	2000	Thromb Haemost	2000;83:191-198	Netherlands	SimpliRED	Agen	;NULL!	80	94	20	99	50	49	40	10	46	3	51	Outpatient	3	Venog	V	3	29van der Graaf, F. 2000 (99)
29	van der Graaf, F.	2000	Thromb Haemost	2000;83:191-198	Netherlands	Tinaquant	Roche	500	100	39	21	99	50	49	50	0	19	30	51	Outpatient	3	Venog	V	3	29van der Graaf, F. 2000 (99)
29	van der Graaf, F.	2000	Thromb Haemost	2000;83:191-198	Netherlands	Turbiquant	Dade Behring	300	89	60	22	99	50	49	45	5	29	20	51	Outpatient	3	Venog	V	3	29van der Graaf, F. 2000 (99)
29	van der Graaf, F.	2000	Thromb Haemost	2000;83:191-198	Netherlands	VIDAS	bioMerieux	500	100	41	23	99	50	49	50	0	20	29	51	Outpatient	3	Venog	V	3	29van der Graaf, F. 2000 (99)
30	Wells, P.	1999	Thromb Haemost	1999;81:493-497	Canada	SimpliRED	Agen	;NULL!	87	47	20	150	42	108	37	5	51	57	28	In-Mix	1	US, Venog	US-V	2	30Wells, P. 1999 (150)
31	Wells, P.	1995	Circulation	1995;91:2184-2187	Canada	SimpliRED	Agen	;NULL!	89	77	20	214	53	161	47	6	124	37	25	Outpatient	3	Venog, IPG	V	3	31Wells, P. 1995 (214)
33	Funfsinn, N.	2001	Blood Coagulation and Fibrinolysis	2001;12:165-170	Switzerland	Asserachrom	Stago	500	96	61	2	106	47	59	45	2	36	23	44	Outpatient	3	US duplex, Venog	US-V	2	33Funfsinn, N. 2001 (106)
33	Funfsinn, N.	2001	Blood Coagulation and Fibrinolysis	2001;12:165-170	Switzerland	Auto Dimertest	Agen	100	98	44	3	106	47	59	46	1	26	33	44	Outpatient	3	US duplex, Venog	US-V	2	33Funfsinn, N. 2001 (106)
33	Funfsinn, N.	2001	Blood Coagulation and Fibrinolysis	2001;12:165-170	Switzerland	Tinaquant	Roche	500	98	56	21	106	47	59	46	1	33	26	44	Outpatient	3	US duplex, Venog	US-V	2	33Funfsinn, N. 2001 (106)
33	Funfsinn, N.	2001	Blood Coagulation and Fibrinolysis	2001;12:165-170	Switzerland	VIDAS	bioMerieux	500	100	53	23	106	47	59	47	0	31	28	44	Outpatient	3	US duplex, Venog	US-V	2	33Funfsinn, N. 2001 (106)
37	Harper, P.	2001	N Z Med J	2001;114:61-64	New Zealand	IL Test	Instrumentation Labs	250	94	52	13	235	51	184	48	3	96	88	22	Outpatient	3	US compression, Venog	US-V	2	37Harper, P. 2001 (235)
37	Harper, P.	2001	N Z Med J	2001;114:61-64	New Zealand	SimpliRED	Agen	;NULL!	66	76	20	235	51	184	34	17	140	44	22	Outpatient	3	US compression, Venog	US-V	2	37Harper, P. 2001 (235)
57	Carter, C.	1999	J Emerg Med	1999;17:605-610	Canada	SimpliRED	Agen	;NULL!	87	79	20	199	56	143	49	7	113	30	28	In-Mix	2	US compression	US-V	1	57Carter, C. 1999 (199)
61	Permpikul, C.	2000	J Med Assoc Thai	2000;83:732-736	Thailand	SimpliRED	Agen	;NULL!	84	45	20	65	43	22	36	7	10	12	66	In-Mix	1	Venog	V	3	61Permpikul, C. 2000 (65)
63	Sadouk, M.	2000	Clin Chem	2000;46:286-287	Canada	Tinaquant	Roche	500	83	58	21	177	36	141	30	6	82	59	20	Outpatient	3	US	US-V	1	63Sadouk, M. 2000 (177)
63	Sadouk, M.	2000	Clin Chem	2000;46:286-287	Canada	Turbiquant	Dade Behring	250	92	40	22	177	36	141	33	3	56	85	20	Outpatient	3	US	US-V	1	63Sadouk, M. 2000 (177)
63	Sadouk, M.	2000	Clin Chem	2000;46:286-287	Canada	VIDAS	bioMerieux	500	97	40	23	177	36	141	35	1	56	85	20	Outpatient	3	US	US-V	1	63Sadouk, M. 2000 (177)
68	Wijns, W.	1998	Acta Clinica Belgica	1998;53:270-274	Belgium	Asserachrom	Stago	400	91	31	2	74	32	42	29	3	13	29	43	In-Mix	2	Venog	V	3	68Wijns, W. 1998 (74)
68	Wijns, W.	1998	Acta Clinica Belgica	1998;53:270-274	Belgium	Instant I.A.	Stago	;NULL!	81	67	14	74	32	42	26	6	28	14	43	In-Mix	2	Venog	V	3	68Wijns, W. 1998 (74)
68	Wijns, W.	1998	Acta Clinica Belgica	1998;53:270-274	Belgium	VIDAS	bioMerieux	400	88	31	23	74	32	42	28	4	13	29	43	In-Mix	2	Venog	V	3	68Wijns, W. 1998 (74)
