# Supplementary material for: Proportional odds ratio model for comparison of diagnostic tests in meta-analysis
Source: BMC Med Res Methodol. 2004 Dec 10;4:27. doi: 10.1186/1471-2288-4-27 (PMC539279; doi:10.1186/1471-2288-4-27)
Supplement: Additional File 2 — This zipped file contains 8 data files, in the .csv (comma separated value) and .xls (MS Excel) formats. They are to be used with the SAS and R codes we presented in the Appendix [additional file 1]. Five files are for the SAS codes presented in the Appendix. The file names are "data5.xls", "data5_t12&17.xls", "u125.xls", "data5_t18.xls", "data6.xls". Three files are for the R codes presented in the Appendix. The file names are "obsVSfit.csv", "dataNewExcerpt2.csv", and "data6_lor2.csv". [file 1471-2288-4-27-S2.zip › data6.xls]

## Sheet: data6
N	RESULT	DISEASE	PAPER	PAPERLAB	GOLD	GOLDLABE	SETTING	SETTINGL	PRVLNC	CPRVLNC	TEST	TESTLABE	OBSERVED	SELORC	FPRC	TPRC	FITTED	PNMBR	LABEL	FITTPRC	TPRC2
36	17	0	1	2Brenner, B. 1995 (86)	1	US-V	2	Outpatient	58	20	6	Dimertest EIA	1.81547	0.533613	0.53	0.87	1.8812	2	Dimertest EIA 2	0.880938	0.87387
50	6	1	1	2Brenner, B. 1995 (86)	1	US-V	2	Outpatient	58	20	6	Dimertest EIA	1.81547	0.533613	0.53	0.87	1.8812	2	Dimertest EIA 2	0.880938	0.87387
36	24	0	1	2Brenner, B. 1995 (86)	1	US-V	2	Outpatient	58	20	8	Dimertest II	2.02287	0.490659	0.34	0.79	2.0795	2	Dimertest II 2	0.804743	0.795691
50	10	1	1	2Brenner, B. 1995 (86)	1	US-V	2	Outpatient	58	20	8	Dimertest II	2.02287	0.490659	0.34	0.79	2.0795	2	Dimertest II 2	0.804743	0.795691
36	22	0	1	2Brenner, B. 1995 (86)	1	US-V	2	Outpatient	58	20	18	SimpliRED	3.04733	0.648211	0.39	0.93	3.2035	2	SimpliRED 2	0.940262	0.930863
50	3	1	1	2Brenner, B. 1995 (86)	1	US-V	2	Outpatient	58	20	18	SimpliRED	3.04733	0.648211	0.39	0.93	3.2035	2	SimpliRED 2	0.940262	0.930863
81	36	0	2	4D'Angelo, A. 1996 (103)	1	US-V	1	In-Mix	21	-17	21	VIDAS	2.44219	0.873243	0.55	0.93	2.8214	4	VIDAS 4	0.953561	0.933569
22	1	1	2	4D'Angelo, A. 1996 (103)	1	US-V	1	In-Mix	21	-17	21	VIDAS	2.44219	0.873243	0.55	0.93	2.8214	4	VIDAS 4	0.953561	0.933569
96	21	0	3	5Elias, A. 1996 (171)	1	US-V	1	In-Mix	44	6	1	Asserachrom	2.12491	0.688013	0.78	0.97	1.8219	5	Asserachrom 5	0.956377	0.967409
75	2	1	3	5Elias, A. 1996 (171)	1	US-V	1	In-Mix	44	6	1	Asserachrom	2.12491	0.688013	0.78	0.97	1.8219	5	Asserachrom 5	0.956377	0.967409
96	60	0	3	5Elias, A. 1996 (171)	1	US-V	1	In-Mix	44	6	4	D-Dimer test	1.50129	0.332753	0.38	0.73	1.5226	5	D-Dimer test 5	0.737507	0.733361
75	20	1	3	5Elias, A. 1996 (171)	1	US-V	1	In-Mix	44	6	4	D-Dimer test	1.50129	0.332753	0.38	0.73	1.5226	5	D-Dimer test 5	0.737507	0.733361
96	29	0	3	5Elias, A. 1996 (171)	1	US-V	1	In-Mix	44	6	9	Enzygnost	1.72313	0.494687	0.7	0.93	1.6966	5	Enzygnost 5	0.927162	0.928934
75	5	1	3	5Elias, A. 1996 (171)	1	US-V	1	In-Mix	44	6	9	Enzygnost	1.72313	0.494687	0.7	0.93	1.6966	5	Enzygnost 5	0.927162	0.928934
96	36	0	3	5Elias, A. 1996 (171)	1	US-V	1	In-Mix	44	6	10	Fibrinostika	2.04553	0.489825	0.62	0.93	2.1545	5	Fibrinostika 5	0.933643	0.926565
75	5	1	3	5Elias, A. 1996 (171)	1	US-V	1	In-Mix	44	6	10	Fibrinostika	2.04553	0.489825	0.62	0.93	2.1545	5	Fibrinostika 5	0.933643	0.926565
96	18	0	3	5Elias, A. 1996 (171)	1	US-V	1	In-Mix	44	6	12	Instant I.A.	1.10554	0.512636	0.81	0.93	1.8562	5	Instant I.A. 5	0.964641	0.927945
75	5	1	3	5Elias, A. 1996 (171)	1	US-V	1	In-Mix	44	6	12	Instant I.A.	1.10554	0.512636	0.81	0.93	1.8562	5	Instant I.A. 5	0.964641	0.927945
96	36	0	3	5Elias, A. 1996 (171)	1	US-V	1	In-Mix	44	6	17	NycoCard	0.856472	0.353513	0.62	0.8	0.5009	5	NycoCard 5	0.729176	0.793478
75	15	1	3	5Elias, A. 1996 (171)	1	US-V	1	In-Mix	44	6	17	NycoCard	0.856472	0.353513	0.62	0.8	0.5009	5	NycoCard 5	0.729176	0.793478
96	25	0	3	5Elias, A. 1996 (171)	1	US-V	1	In-Mix	44	6	21	VIDAS	2.34998	0.683233	0.74	0.97	2.3016	5	VIDAS 5	0.966025	0.967578
75	2	1	3	5Elias, A. 1996 (171)	1	US-V	1	In-Mix	44	6	21	VIDAS	2.34998	0.683233	0.74	0.97	2.3016	5	VIDAS 5	0.966025	0.967578
188	66	0	4	6Escoffre-Barbe, M. 1998 (464)	1	US-V	1	In-Mix	59	21	13	Liatest	2.21469	0.302558	0.65	0.94	2.2421	6	Liatest 6	0.945892	0.944471
276	15	1	4	6Escoffre-Barbe, M. 1998 (464)	1	US-V	1	In-Mix	59	21	13	Liatest	2.21469	0.302558	0.65	0.94	2.2421	6	Liatest 6	0.945892	0.944471
32	23	0	5	7Farrell, S. 2000 (48)	1	US-V	2	Outpatient	33	-5	18	SimpliRED	1.1421	0.621621	0.29	0.56	1.1895	7	SimpliRED 7	0.573003	0.561367
16	7	1	5	7Farrell, S. 2000 (48)	1	US-V	2	Outpatient	33	-5	18	SimpliRED	1.1421	0.621621	0.29	0.56	1.1895	7	SimpliRED 7	0.573003	0.561367
23	20	0	6	8Fiessinger, J. 1997 (30)	1	US-V	2	Outpatient	23	-15	18	SimpliRED	2.55612	0.957242	0.15	0.69	2.8133	8	SimpliRED 8	0.746248	0.694559
7	2	1	6	8Fiessinger, J. 1997 (30)	1	US-V	2	Outpatient	23	-15	18	SimpliRED	2.55612	0.957242	0.15	0.69	2.8133	8	SimpliRED 8	0.746248	0.694559
42	20	0	7	12Janssen, M. 1997 (132)	1	US-V	2	Outpatient	68	30	5	Dimertest	-0.0491273	0.370408	0.52	0.51	-0.0548	12	Dimertest 12	0.50631	0.507728
90	44	1	7	12Janssen, M. 1997 (132)	1	US-V	2	Outpatient	68	30	5	Dimertest	-0.0491273	0.370408	0.52	0.51	-0.0548	12	Dimertest 12	0.50631	0.507728
42	15	0	7	12Janssen, M. 1997 (132)	1	US-V	2	Outpatient	68	30	10	Fibrinostika	2.99337	0.715667	0.64	0.97	2.8933	12	Fibrinostika 12	0.969783	0.972581
90	2	1	7	12Janssen, M. 1997 (132)	1	US-V	2	Outpatient	68	30	10	Fibrinostika	2.99337	0.715667	0.64	0.97	2.8933	12	Fibrinostika 12	0.969783	0.972581
42	27	0	7	12Janssen, M. 1997 (132)	1	US-V	2	Outpatient	68	30	15	Minutex	1.74662	0.402219	0.36	0.76	1.7135	12	Minutex 12	0.757337	0.763372
90	21	1	7	12Janssen, M. 1997 (132)	1	US-V	2	Outpatient	68	30	15	Minutex	1.74662	0.402219	0.36	0.76	1.7135	12	Minutex 12	0.757337	0.763372
42	38	0	7	12Janssen, M. 1997 (132)	1	US-V	2	Outpatient	68	30	18	SimpliRED	2.59343	0.542571	0.1	0.61	2.4299	12	SimpliRED 12	0.557908	0.597776
90	35	1	7	12Janssen, M. 1997 (132)	1	US-V	2	Outpatient	68	30	18	SimpliRED	2.59343	0.542571	0.1	0.61	2.4299	12	SimpliRED 12	0.557908	0.597776
42	14	0	7	12Janssen, M. 1997 (132)	1	US-V	2	Outpatient	68	30	19	Tinaquant	3.41302	0.884247	0.66	0.98	2.7397	12	Tinaquant 12	0.967798	0.983313
90	1	1	7	12Janssen, M. 1997 (132)	1	US-V	2	Outpatient	68	30	19	Tinaquant	3.41302	0.884247	0.66	0.98	2.7397	12	Tinaquant 12	0.967798	0.983313
42	8	0	7	12Janssen, M. 1997 (132)	1	US-V	2	Outpatient	68	30	21	VIDAS	3.7976	1.46891	0.8	0.99	3.0404	12	VIDAS 12	0.988187	0.994425
90	0	1	7	12Janssen, M. 1997 (132)	1	US-V	2	Outpatient	68	30	21	VIDAS	3.7976	1.46891	0.8	0.99	3.0404	12	VIDAS 12	0.988187	0.994425
39	23	0	8	19Legnani, C. 1997 (81)	2	V	2	Outpatient	52	14	7	Dimertest GOLD EIA	3.13865	0.726533	0.41	0.94	3.4126	19	Dimertest GOLD EIA19	0.954724	0.941292
42	2	1	8	19Legnani, C. 1997 (81)	2	V	2	Outpatient	52	14	7	Dimertest GOLD EIA	3.13865	0.726533	0.41	0.94	3.4126	19	Dimertest GOLD EIA19	0.954724	0.941292
39	30	0	8	19Legnani, C. 1997 (81)	2	V	2	Outpatient	52	14	12	Instant I.A.	3.95145	0.750161	0.24	0.94	4.1634	19	Instant I.A. 19	0.953056	0.942609
42	2	1	8	19Legnani, C. 1997 (81)	2	V	2	Outpatient	52	14	12	Instant I.A.	3.95145	0.750161	0.24	0.94	4.1634	19	Instant I.A. 19	0.953056	0.942609
39	27	0	8	19Legnani, C. 1997 (81)	2	V	2	Outpatient	52	14	14	LPIA	3.57347	0.735564	0.31	0.94	3.7873	19	LPIA 19	0.951992	0.941219
42	2	1	8	19Legnani, C. 1997 (81)	2	V	2	Outpatient	52	14	14	LPIA	3.57347	0.735564	0.31	0.94	3.7873	19	LPIA 19	0.951992	0.941219
39	23	0	8	19Legnani, C. 1997 (81)	2	V	2	Outpatient	52	14	15	Minutex	3.13865	0.726533	0.41	0.94	3.2819	19	Minutex 19	0.948726	0.941292
42	2	1	8	19Legnani, C. 1997 (81)	2	V	2	Outpatient	52	14	15	Minutex	3.13865	0.726533	0.41	0.94	3.2819	19	Minutex 19	0.948726	0.941292
39	25	0	8	19Legnani, C. 1997 (81)	2	V	2	Outpatient	52	14	16	Nephelotex	3.88476	0.893837	0.36	0.97	4.2586	19	Nephelotex 19	0.975475	0.96475
42	1	1	8	19Legnani, C. 1997 (81)	2	V	2	Outpatient	52	14	16	Nephelotex	3.88476	0.893837	0.36	0.97	4.2586	19	Nephelotex 19	0.975475	0.96475
39	15	0	8	19Legnani, C. 1997 (81)	2	V	2	Outpatient	52	14	17	NycoCard	2.32718	0.728027	0.61	0.94	2.8081	19	NycoCard 19	0.962867	0.941282
42	2	1	8	19Legnani, C. 1997 (81)	2	V	2	Outpatient	52	14	17	NycoCard	2.32718	0.728027	0.61	0.94	2.8081	19	NycoCard 19	0.962867	0.941282
39	22	0	8	19Legnani, C. 1997 (81)	2	V	2	Outpatient	52	14	21	VIDAS	3.03633	0.725451	0.44	0.94	4.6088	19	VIDAS 19	0.987478	0.942414
42	2	1	8	19Legnani, C. 1997 (81)	2	V	2	Outpatient	52	14	21	VIDAS	3.03633	0.725451	0.44	0.94	4.6088	19	VIDAS 19	0.987478	0.942414
60	38	0	9	20Legnani, C. 1999 (99)	2	V	2	Outpatient	39	1	3	BC D-Dimer	3.78234	0.873533	0.37	0.96	4.3741	20	BC D-Dimer 20	0.978997	0.962677
39	1	1	9	20Legnani, C. 1999 (99)	2	V	2	Outpatient	39	1	3	BC D-Dimer	3.78234	0.873533	0.37	0.96	4.3741	20	BC D-Dimer 20	0.978997	0.962677
60	49	0	9	20Legnani, C. 1999 (99)	2	V	2	Outpatient	39	1	7	Dimertest GOLD EIA	4.70482	0.894315	0.19	0.96	5.1747	20	Dimertest GOLD EIA20	0.976448	0.962846
39	1	1	9	20Legnani, C. 1999 (99)	2	V	2	Outpatient	39	1	7	Dimertest GOLD EIA	4.70482	0.894315	0.19	0.96	5.1747	20	Dimertest GOLD EIA20	0.976448	0.962846
60	49	0	9	20Legnani, C. 1999 (99)	2	V	2	Outpatient	39	1	21	VIDAS	4.70482	0.894315	0.19	0.96	6.3709	20	VIDAS 20	0.99276	0.962846
39	1	1	9	20Legnani, C. 1999 (99)	2	V	2	Outpatient	39	1	21	VIDAS	4.70482	0.894315	0.19	0.96	6.3709	20	VIDAS 20	0.99276	0.962846
154	126	0	10	21Lennox, A. 1999 (200)	1	US-V	1	In-Mix	23	-15	18	SimpliRED	3.73576	0.53735	0.18	0.9	3.8554	21	SimpliRED 21	0.91206	0.90198
46	4	1	10	21Lennox, A. 1999 (200)	1	US-V	1	In-Mix	23	-15	18	SimpliRED	3.73576	0.53735	0.18	0.9	3.8554	21	SimpliRED 21	0.91206	0.90198
183	64	0	11	22Leroyer, C. 1997 (448)	1	US-V	1	In-Mix	59	21	1	Asserachrom	1.9203	0.281444	0.65	0.93	1.9254	22	Asserachrom 22	0.927199	0.926854
265	19	1	11	22Leroyer, C. 1997 (448)	1	US-V	1	In-Mix	59	21	1	Asserachrom	1.9203	0.281444	0.65	0.93	1.9254	22	Asserachrom 22	0.927199	0.926854
183	68	0	11	22Leroyer, C. 1997 (448)	1	US-V	1	In-Mix	59	21	12	Instant I.A.	1.90873	0.271769	0.63	0.92	1.9597	22	Instant I.A. 22	0.923573	0.919897
265	21	1	11	22Leroyer, C. 1997 (448)	1	US-V	1	In-Mix	59	21	12	Instant I.A.	1.90873	0.271769	0.63	0.92	1.9597	22	Instant I.A. 22	0.923573	0.919897
96	77	0	12	26Scarano, L. 1997 (126)	2	V	2	Outpatient	24	-14	9	Enzygnost	5.49074	1.44809	0.2	0.98	4.9921	26	Enzygnost 26	0.973553	0.983769
30	0	1	12	26Scarano, L. 1997 (126)	2	V	2	Outpatient	24	-14	9	Enzygnost	5.49074	1.44809	0.2	0.98	4.9921	26	Enzygnost 26	0.973553	0.983769
96	90	0	12	26Scarano, L. 1997 (126)	2	V	2	Outpatient	24	-14	12	Instant I.A.	5.06716	0.774586	0.07	0.92	5.1517	26	Instant I.A. 26	0.928575	0.922761
30	2	1	12	26Scarano, L. 1997 (126)	2	V	2	Outpatient	24	-14	12	Instant I.A.	5.06716	0.774586	0.07	0.92	5.1517	26	Instant I.A. 26	0.928575	0.922761
96	77	0	12	26Scarano, L. 1997 (126)	2	V	2	Outpatient	24	-14	17	NycoCard	3.44129	0.621501	0.2	0.89	3.7964	26	NycoCard 26	0.917595	0.886451
30	3	1	12	26Scarano, L. 1997 (126)	2	V	2	Outpatient	24	-14	17	NycoCard	3.44129	0.621501	0.2	0.89	3.7964	26	NycoCard 26	0.917595	0.886451
49	21	0	13	29van der Graaf, F. 2000 (99)	2	V	2	Outpatient	51	13	1	Asserachrom	3.21466	0.876623	0.57	0.97	3.714	29	Asserachrom 29	0.98194	0.970588
50	1	1	13	29van der Graaf, F. 2000 (99)	2	V	2	Outpatient	51	13	1	Asserachrom	3.21466	0.876623	0.57	0.97	3.714	29	Asserachrom 29	0.98194	0.970588
49	45	0	13	29van der Graaf, F. 2000 (99)	2	V	2	Outpatient	51	13	3	BC D-Dimer	3.54759	0.597054	0.09	0.77	2.1969	29	BC D-Dimer 29	0.470849	0.77451
50	11	1	13	29van der Graaf, F. 2000 (99)	2	V	2	Outpatient	51	13	3	BC D-Dimer	3.54759	0.597054	0.09	0.77	2.1969	29	BC D-Dimer 29	0.470849	0.77451
49	30	0	13	29van der Graaf, F. 2000 (99)	2	V	2	Outpatient	51	13	9	Enzygnost	3.05528	0.625169	0.39	0.93	3.5887	29	Enzygnost 29	0.958568	0.931373
50	3	1	13	29van der Graaf, F. 2000 (99)	2	V	2	Outpatient	51	13	9	Enzygnost	3.05528	0.625169	0.39	0.93	3.5887	29	Enzygnost 29	0.958568	0.931373
49	18	0	13	29van der Graaf, F. 2000 (99)	2	V	2	Outpatient	51	13	10	Fibrinostika	4.0829	1.45107	0.63	0.99	4.0466	29	Fibrinostika 29	0.989837	0.990196
50	0	1	13	29van der Graaf, F. 2000 (99)	2	V	2	Outpatient	51	13	10	Fibrinostika	4.0829	1.45107	0.63	0.99	4.0466	29	Fibrinostika 29	0.989837	0.990196
49	38	0	13	29van der Graaf, F. 2000 (99)	2	V	2	Outpatient	51	13	11	IL Test	3.32128	0.562785	0.23	0.89	3.9985	29	IL Test 29	0.942143	0.892157
50	5	1	13	29van der Graaf, F. 2000 (99)	2	V	2	Outpatient	51	13	11	IL Test	3.32128	0.562785	0.23	0.89	3.9985	29	IL Test 29	0.942143	0.892157
49	31	0	13	29van der Graaf, F. 2000 (99)	2	V	2	Outpatient	51	13	12	Instant I.A.	3.14018	0.626552	0.37	0.93	3.7483	29	Instant I.A. 29	0.961435	0.931373
50	3	1	13	29van der Graaf, F. 2000 (99)	2	V	2	Outpatient	51	13	12	Instant I.A.	3.14018	0.626552	0.37	0.93	3.7483	29	Instant I.A. 29	0.961435	0.931373
49	23	0	13	29van der Graaf, F. 2000 (99)	2	V	2	Outpatient	51	13	13	Liatest	2.84513	0.707748	0.53	0.95	3.0468	29	Liatest 29	0.959571	0.95098
50	2	1	13	29van der Graaf, F. 2000 (99)	2	V	2	Outpatient	51	13	13	Liatest	2.84513	0.707748	0.53	0.95	3.0468	29	Liatest 29	0.959571	0.95098
49	44	0	13	29van der Graaf, F. 2000 (99)	2	V	2	Outpatient	51	13	15	Minutex	3.44067	0.569403	0.11	0.79	2.8668	29	Minutex 29	0.68483	0.794118
50	10	1	13	29van der Graaf, F. 2000 (99)	2	V	2	Outpatient	51	13	15	Minutex	3.44067	0.569403	0.11	0.79	2.8668	29	Minutex 29	0.68483	0.794118
49	15	0	13	29van der Graaf, F. 2000 (99)	2	V	2	Outpatient	51	13	17	NycoCard	2.69639	0.883386	0.69	0.97	2.393	29	NycoCard 29	0.960575	0.970588
50	1	1	13	29van der Graaf, F. 2000 (99)	2	V	2	Outpatient	51	13	17	NycoCard	2.69639	0.883386	0.69	0.97	2.393	29	NycoCard 29	0.960575	0.970588
49	46	0	13	29van der Graaf, F. 2000 (99)	2	V	2	Outpatient	51	13	18	SimpliRED	3.93662	0.653566	0.07	0.79	3.5832	29	SimpliRED 29	0.730372	0.794118
50	10	1	13	29van der Graaf, F. 2000 (99)	2	V	2	Outpatient	51	13	18	SimpliRED	3.93662	0.653566	0.07	0.79	3.5832	29	SimpliRED 29	0.730372	0.794118
49	19	0	13	29van der Graaf, F. 2000 (99)	2	V	2	Outpatient	51	13	19	Tinaquant	4.16781	1.45047	0.61	0.99	3.893	29	Tinaquant 29	0.987135	0.990196
50	0	1	13	29van der Graaf, F. 2000 (99)	2	V	2	Outpatient	51	13	19	Tinaquant	4.16781	1.45047	0.61	0.99	3.893	29	Tinaquant 29	0.987135	0.990196
49	29	0	13	29van der Graaf, F. 2000 (99)	2	V	2	Outpatient	51	13	20	Turbiquant	2.47693	0.535234	0.41	0.89	2.8618	29	Turbiquant 29	0.92399	0.892157
50	5	1	13	29van der Graaf, F. 2000 (99)	2	V	2	Outpatient	51	13	20	Turbiquant	2.47693	0.535234	0.41	0.89	2.8618	29	Turbiquant 29	0.92399	0.892157
49	20	0	13	29van der Graaf, F. 2000 (99)	2	V	2	Outpatient	51	13	21	VIDAS	4.25116	1.44999	0.59	0.99	4.1937	29	VIDAS 29	0.989622	0.990196
50	0	1	13	29van der Graaf, F. 2000 (99)	2	V	2	Outpatient	51	13	21	VIDAS	4.25116	1.44999	0.59	0.99	4.1937	29	VIDAS 29	0.989622	0.990196
108	51	0	14	30Wells, P. 1999 (150)	1	US-V	1	In-Mix	28	-10	18	SimpliRED	1.80939	0.495271	0.53	0.87	1.8902	30	SimpliRED 30	0.881879	0.873198
42	5	1	14	30Wells, P. 1999 (150)	1	US-V	1	In-Mix	28	-10	18	SimpliRED	1.80939	0.495271	0.53	0.87	1.8902	30	SimpliRED 30	0.881879	0.873198
161	124	0	15	31Wells, P. 1995 (214)	2	V	2	Outpatient	25	-13	18	SimpliRED	3.18889	0.457818	0.23	0.88	3.2677	31	SimpliRED 31	0.886893	0.878743
53	6	1	15	31Wells, P. 1995 (214)	2	V	2	Outpatient	25	-13	18	SimpliRED	3.18889	0.457818	0.23	0.88	3.2677	31	SimpliRED 31	0.886893	0.878743
59	36	0	16	33Funfsinn, N. 2001 (106)	1	US-V	2	Outpatient	44	6	1	Asserachrom	3.34173	0.701376	0.39	0.95	3.8952	33	Asserachrom 33	0.969168	0.94757
47	2	1	16	33Funfsinn, N. 2001 (106)	1	US-V	2	Outpatient	44	6	1	Asserachrom	3.34173	0.701376	0.39	0.95	3.8952	33	Asserachrom 33	0.969168	0.94757
59	26	0	16	33Funfsinn, N. 2001 (106)	1	US-V	2	Outpatient	44	6	2	Auto Dimertest	3.19959	0.869344	0.56	0.97	3.5935	33	Auto Dimertest 33	0.978848	0.968954
47	1	1	16	33Funfsinn, N. 2001 (106)	1	US-V	2	Outpatient	44	6	2	Auto Dimertest	3.19959	0.869344	0.56	0.97	3.5935	33	Auto Dimertest 33	0.978848	0.968954
59	33	0	16	33Funfsinn, N. 2001 (106)	1	US-V	2	Outpatient	44	6	19	Tinaquant	3.66839	0.869344	0.44	0.97	4.0742	33	Tinaquant 33	0.978815	0.968545
47	1	1	16	33Funfsinn, N. 2001 (106)	1	US-V	2	Outpatient	44	6	19	Tinaquant	3.66839	0.869344	0.44	0.97	4.0742	33	Tinaquant 33	0.978815	0.968545
59	31	0	16	33Funfsinn, N. 2001 (106)	1	US-V	2	Outpatient	44	6	21	VIDAS	4.65396	1.44495	0.48	0.99	4.3749	33	VIDAS 33	0.986545	0.989788
47	0	1	16	33Funfsinn, N. 2001 (106)	1	US-V	2	Outpatient	44	6	21	VIDAS	4.65396	1.44495	0.48	0.99	4.3749	33	VIDAS 33	0.986545	0.989788
184	96	0	17	37Harper, P. 2001 (235)	1	US-V	2	Outpatient	22	-16	11	IL Test	2.71534	0.572708	0.48	0.93	2.44	37	IL Test 37	0.913722	0.933099
51	3	1	17	37Harper, P. 2001 (235)	1	US-V	2	Outpatient	22	-16	11	IL Test	2.71534	0.572708	0.48	0.93	2.44	37	IL Test 37	0.913722	0.933099
184	140	0	17	37Harper, P. 2001 (235)	1	US-V	2	Outpatient	22	-16	18	SimpliRED	1.82848	0.340173	0.24	0.66	2.0247	37	SimpliRED 37	0.705166	0.6628
51	17	1	17	37Harper, P. 2001 (235)	1	US-V	2	Outpatient	22	-16	18	SimpliRED	1.82848	0.340173	0.24	0.66	2.0247	37	SimpliRED 37	0.705166	0.6628
143	113	0	18	57Carter, C. 1999 (199)	1	US-V	1	In-Mix	28	-10	18	SimpliRED	3.20115	0.441738	0.21	0.87	3.272	57	SimpliRED 57	0.875127	0.867176
56	7	1	18	57Carter, C. 1999 (199)	1	US-V	1	In-Mix	28	-10	18	SimpliRED	3.20115	0.441738	0.21	0.87	3.272	57	SimpliRED 57	0.875127	0.867176
22	10	0	19	61Permpikul, C. 2000 (65)	2	V	1	In-Mix	66	28	18	SimpliRED	1.40806	0.579628	0.54	0.83	1.4552	61	SimpliRED 61	0.834179	0.827555
43	7	1	19	61Permpikul, C. 2000 (65)	2	V	1	In-Mix	66	28	18	SimpliRED	1.40806	0.579628	0.54	0.83	1.4552	61	SimpliRED 61	0.834179	0.827555
141	82	0	20	63Sadouk, M. 2000 (177)	1	US-V	2	Outpatient	20	-18	19	Tinaquant	1.87275	0.464285	0.42	0.82	2.4634	63	Tinaquant 63	0.89479	0.82491
36	6	1	20	63Sadouk, M. 2000 (177)	1	US-V	2	Outpatient	20	-18	19	Tinaquant	1.87275	0.464285	0.42	0.82	2.4634	63	Tinaquant 63	0.89479	0.82491
141	56	0	20	63Sadouk, M. 2000 (177)	1	US-V	2	Outpatient	20	-18	20	Turbiquant	1.84451	0.587333	0.6	0.91	1.4322	63	Turbiquant 63	0.862672	0.904648
36	3	1	20	63Sadouk, M. 2000 (177)	1	US-V	2	Outpatient	20	-18	20	Turbiquant	1.84451	0.587333	0.6	0.91	1.4322	63	Turbiquant 63	0.862672	0.904648
42	13	0	21	68Wijns, W. 1998 (74)	2	V	1	In-Mix	43	5	1	Asserachrom	1.34993	0.6539	0.69	0.89	1.4377	68	Asserachrom 68	0.903595	0.895673
32	3	1	21	68Wijns, W. 1998 (74)	2	V	1	In-Mix	43	5	1	Asserachrom	1.34993	0.6539	0.69	0.89	1.4377	68	Asserachrom 68	0.903595	0.895673
42	28	0	21	68Wijns, W. 1998 (74)	2	V	1	In-Mix	43	5	12	Instant I.A.	2.0811	0.543723	0.34	0.8	1.472	68	Instant I.A. 68	0.691834	0.804994
32	6	1	21	68Wijns, W. 1998 (74)	2	V	1	In-Mix	43	5	12	Instant I.A.	2.0811	0.543723	0.34	0.8	1.472	68	Instant I.A. 68	0.691834	0.804994
42	13	0	21	68Wijns, W. 1998 (74)	2	V	1	In-Mix	43	5	21	VIDAS	1.06413	0.604386	0.69	0.86	1.9174	68	VIDAS 68	0.938053	0.865791
32	4	1	21	68Wijns, W. 1998 (74)	2	V	1	In-Mix	43	5	21	VIDAS	1.06413	0.604386	0.69	0.86	1.9174	68	VIDAS 68	0.938053	0.865791
50	20	0	22	91Kharia, HS. 1998 (79)	1	US-V	2	Outpatient	37	-1	17	NycoCard	2.54714	0.885055	0.6	0.95	2.9267	91	NycoCard 91	0.97	0.95
29	1	1	22	91Kharia, HS. 1998 (79)	1	US-V	2	Outpatient	37	-1	17	NycoCard	2.54714	0.885055	0.6	0.95	2.9267	91	NycoCard 91	0.97	0.95
363	125	0	23	92Perrier, A. 1999 (474)	1	US-V	2	Outpatient	23	-15	21	VIDAS	3.13757	0.649071	0.66	0.98	3.3542	92	VIDAS 92	0.98	0.98
111	2	1	23	92Perrier, A. 1999 (474)	1	US-V	2	Outpatient	23	-15	21	VIDAS	3.13757	0.649071	0.66	0.98	3.3542	92	VIDAS 92	0.98	0.98
