# Supplementary material for: Proportional odds ratio model for comparison of diagnostic tests in meta-analysis
Source: BMC Med Res Methodol. 2004 Dec 10;4:27. doi: 10.1186/1471-2288-4-27 (PMC539279; doi:10.1186/1471-2288-4-27)
Supplement: Additional File 2 — This zipped file contains 8 data files, in the .csv (comma separated value) and .xls (MS Excel) formats. They are to be used with the SAS and R codes we presented in the Appendix [additional file 1]. Five files are for the SAS codes presented in the Appendix. The file names are "data5.xls", "data5_t12&17.xls", "u125.xls", "data5_t18.xls", "data6.xls". Three files are for the R codes presented in the Appendix. The file names are "obsVSfit.csv", "dataNewExcerpt2.csv", and "data6_lor2.csv". [file 1471-2288-4-27-S2.zip › data5_t18.xls]

## Sheet: data5_t18
N	RESULT	DISEASE	PAPER	PAPERLAB	GOLD	GOLDLABE	SETTING	SETTINGL	PRVLNC	CPRVLNC	TEST	TESTLABE
36	22	0	1	2Brenner, B. 1995 (86)	1	US-V	2	Outpatient	58	20	18	SimpliRED
50	3	1	1	2Brenner, B. 1995 (86)	1	US-V	2	Outpatient	58	20	18	SimpliRED
32	23	0	5	7Farrell, S. 2000 (48)	1	US-V	2	Outpatient	33	-5	18	SimpliRED
16	7	1	5	7Farrell, S. 2000 (48)	1	US-V	2	Outpatient	33	-5	18	SimpliRED
23	20	0	6	8Fiessinger, J. 1997 (30)	1	US-V	2	Outpatient	23	-15	18	SimpliRED
7	2	1	6	8Fiessinger, J. 1997 (30)	1	US-V	2	Outpatient	23	-15	18	SimpliRED
42	38	0	7	12Janssen, M. 1997 (132)	1	US-V	2	Outpatient	68	30	18	SimpliRED
90	35	1	7	12Janssen, M. 1997 (132)	1	US-V	2	Outpatient	68	30	18	SimpliRED
154	126	0	10	21Lennox, A. 1999 (200)	1	US-V	1	In-Mix	23	-15	18	SimpliRED
46	4	1	10	21Lennox, A. 1999 (200)	1	US-V	1	In-Mix	23	-15	18	SimpliRED
49	46	0	13	29van der Graaf, F. 2000 (99)	2	V	2	Outpatient	51	13	18	SimpliRED
50	10	1	13	29van der Graaf, F. 2000 (99)	2	V	2	Outpatient	51	13	18	SimpliRED
108	51	0	14	30Wells, P. 1999 (150)	1	US-V	1	In-Mix	28	-10	18	SimpliRED
42	5	1	14	30Wells, P. 1999 (150)	1	US-V	1	In-Mix	28	-10	18	SimpliRED
161	124	0	15	31Wells, P. 1995 (214)	2	V	2	Outpatient	25	-13	18	SimpliRED
53	6	1	15	31Wells, P. 1995 (214)	2	V	2	Outpatient	25	-13	18	SimpliRED
184	140	0	17	37Harper, P. 2001 (235)	1	US-V	2	Outpatient	22	-16	18	SimpliRED
51	17	1	17	37Harper, P. 2001 (235)	1	US-V	2	Outpatient	22	-16	18	SimpliRED
143	113	0	18	57Carter, C. 1999 (199)	1	US-V	1	In-Mix	28	-10	18	SimpliRED
56	7	1	18	57Carter, C. 1999 (199)	1	US-V	1	In-Mix	28	-10	18	SimpliRED
22	10	0	19	61Permpikul, C. 2000 (65)	2	V	1	In-Mix	66	28	18	SimpliRED
43	7	1	19	61Permpikul, C. 2000 (65)	2	V	1	In-Mix	66	28	18	SimpliRED
