# Supplementary material for: Proportional odds ratio model for comparison of diagnostic tests in meta-analysis
Source: BMC Med Res Methodol. 2004 Dec 10;4:27. doi: 10.1186/1471-2288-4-27 (PMC539279; doi:10.1186/1471-2288-4-27)
Supplement: Additional File 2 — This zipped file contains 8 data files, in the .csv (comma separated value) and .xls (MS Excel) formats. They are to be used with the SAS and R codes we presented in the Appendix [additional file 1]. Five files are for the SAS codes presented in the Appendix. The file names are "data5.xls", "data5_t12&17.xls", "u125.xls", "data5_t18.xls", "data6.xls". Three files are for the R codes presented in the Appendix. The file names are "obsVSfit.csv", "dataNewExcerpt2.csv", and "data6_lor2.csv". [file 1471-2288-4-27-S2.zip › u125.xls]

## Sheet: U
_TYPE_	_NAME_	Intercept	P8	P11	P12	P13	P21	P22	GOLD2	SETTING2	T17	cprevalence	PAPER	GOLD	SETTING	TEST	N	RESULT	DISEASE	PRVLNC	CPRVLNC	Pred	StdErrPred	DF	tValue	Probt	Alpha	Lower	Upper
SCORE	96	1	-1	-1	-1	-1	-1	-1	-1	-1	-1	0.272727	3	1	1	12	96	18	0	44	6	0	0.142728	6	0	1	0.05	-0.349243	0.349243
SCORE	75	1	-1	-1	-1	-1	-1	-1	-1	-1	-1	0.272727	3	1	1	12	75	5	1	44	6	0	0.142728	6	0	1	0.05	-0.349243	0.349243
SCORE	96	1	-1	-1	-1	-1	-1	-1	-1	-1	1	0.272727	3	1	1	17	96	36	0	44	6	0	0.142728	6	0	1	0.05	-0.349243	0.349243
SCORE	75	1	-1	-1	-1	-1	-1	-1	-1	-1	1	0.272727	3	1	1	17	75	15	1	44	6	0	0.142728	6	0	1	0.05	-0.349243	0.349243
SCORE	39	1	1	0	0	0	0	0	1	1	-1	8.27273	8	2	2	12	39	30	0	52	14	0	0.142728	6	0	1	0.05	-0.349243	0.349243
SCORE	42	1	1	0	0	0	0	0	1	1	-1	8.27273	8	2	2	12	42	2	1	52	14	0	0.142728	6	0	1	0.05	-0.349243	0.349243
SCORE	39	1	1	0	0	0	0	0	1	1	1	8.27273	8	2	2	17	39	15	0	52	14	0	0.142728	6	0	1	0.05	-0.349243	0.349243
SCORE	42	1	1	0	0	0	0	0	1	1	1	8.27273	8	2	2	17	42	2	1	52	14	0	0.142728	6	0	1	0.05	-0.349243	0.349243
SCORE	183	1	0	1	0	0	0	0	-1	-1	-1	15.2727	11	1	1	12	183	68	0	59	21	0	0.142728	6	0	1	0.05	-0.349243	0.349243
SCORE	265	1	0	1	0	0	0	0	-1	-1	-1	15.2727	11	1	1	12	265	21	1	59	21	0	0.142728	6	0	1	0.05	-0.349243	0.349243
SCORE	96	1	0	0	1	0	0	0	1	1	-1	-19.7273	12	2	2	12	96	90	0	24	-14	0	0.142728	6	0	1	0.05	-0.349243	0.349243
SCORE	30	1	0	0	1	0	0	0	1	1	-1	-19.7273	12	2	2	12	30	2	1	24	-14	0	0.142728	6	0	1	0.05	-0.349243	0.349243
SCORE	96	1	0	0	1	0	0	0	1	1	1	-19.7273	12	2	2	17	96	77	0	24	-14	0	0.142728	6	0	1	0.05	-0.349243	0.349243
SCORE	30	1	0	0	1	0	0	0	1	1	1	-19.7273	12	2	2	17	30	3	1	24	-14	0	0.142728	6	0	1	0.05	-0.349243	0.349243
SCORE	49	1	0	0	0	1	0	0	1	1	-1	7.27273	13	2	2	12	49	31	0	51	13	0	0.142728	6	0	1	0.05	-0.349243	0.349243
SCORE	50	1	0	0	0	1	0	0	1	1	-1	7.27273	13	2	2	12	50	3	1	51	13	0	0.142728	6	0	1	0.05	-0.349243	0.349243
SCORE	49	1	0	0	0	1	0	0	1	1	1	7.27273	13	2	2	17	49	15	0	51	13	0	0.142728	6	0	1	0.05	-0.349243	0.349243
SCORE	50	1	0	0	0	1	0	0	1	1	1	7.27273	13	2	2	17	50	1	1	51	13	0	0.142728	6	0	1	0.05	-0.349243	0.349243
SCORE	42	1	0	0	0	0	1	0	1	-1	-1	-0.727273	21	2	1	12	42	28	0	43	5	0	0.142728	6	0	1	0.05	-0.349243	0.349243
SCORE	32	1	0	0	0	0	1	0	1	-1	-1	-0.727273	21	2	1	12	32	6	1	43	5	0	0.142728	6	0	1	0.05	-0.349243	0.349243
SCORE	50	1	0	0	0	0	0	1	-1	1	1	-6.72727	22	1	2	17	50	20	0	37	-1	-0.286044	0.0813773	6	-3.51503	0.0125942	0.05	-0.485167	-0.0869207
SCORE	29	1	0	0	0	0	0	1	-1	1	1	-6.72727	22	1	2	17	29	1	1	37	-1	-0.286044	0.0813773	6	-3.51503	0.0125942	0.05	-0.485167	-0.0869207
