# Supplementary material for: Proportional odds ratio model for comparison of diagnostic tests in meta-analysis
Source: BMC Med Res Methodol. 2004 Dec 10;4:27. doi: 10.1186/1471-2288-4-27 (PMC539279; doi:10.1186/1471-2288-4-27)
Supplement: Additional File 2 — This zipped file contains 8 data files, in the .csv (comma separated value) and .xls (MS Excel) formats. They are to be used with the SAS and R codes we presented in the Appendix [additional file 1]. Five files are for the SAS codes presented in the Appendix. The file names are "data5.xls", "data5_t12&17.xls", "u125.xls", "data5_t18.xls", "data6.xls". Three files are for the R codes presented in the Appendix. The file names are "obsVSfit.csv", "dataNewExcerpt2.csv", and "data6_lor2.csv". [file 1471-2288-4-27-S2.zip › data5_t12&17.xls]

## Sheet: data5_t12&17
N	RESULT	DISEASE	PAPER	PAPERLAB	GOLD	GOLDLABE	SETTING	SETTINGL	PRVLNC	CPRVLNC	TEST	TESTLABE
96	18	0	3	5Elias, A. 1996 (171)	1	US-V	1	In-Mix	44	6	12	Instant I.A.
75	5	1	3	5Elias, A. 1996 (171)	1	US-V	1	In-Mix	44	6	12	Instant I.A.
96	36	0	3	5Elias, A. 1996 (171)	1	US-V	1	In-Mix	44	6	17	NycoCard
75	15	1	3	5Elias, A. 1996 (171)	1	US-V	1	In-Mix	44	6	17	NycoCard
39	30	0	8	19Legnani, C. 1997 (81)	2	V	2	Outpatient	52	14	12	Instant I.A.
42	2	1	8	19Legnani, C. 1997 (81)	2	V	2	Outpatient	52	14	12	Instant I.A.
39	15	0	8	19Legnani, C. 1997 (81)	2	V	2	Outpatient	52	14	17	NycoCard
42	2	1	8	19Legnani, C. 1997 (81)	2	V	2	Outpatient	52	14	17	NycoCard
183	68	0	11	22Leroyer, C. 1997 (448)	1	US-V	1	In-Mix	59	21	12	Instant I.A.
265	21	1	11	22Leroyer, C. 1997 (448)	1	US-V	1	In-Mix	59	21	12	Instant I.A.
96	90	0	12	26Scarano, L. 1997 (126)	2	V	2	Outpatient	24	-14	12	Instant I.A.
30	2	1	12	26Scarano, L. 1997 (126)	2	V	2	Outpatient	24	-14	12	Instant I.A.
96	77	0	12	26Scarano, L. 1997 (126)	2	V	2	Outpatient	24	-14	17	NycoCard
30	3	1	12	26Scarano, L. 1997 (126)	2	V	2	Outpatient	24	-14	17	NycoCard
49	31	0	13	29van der Graaf, F. 2000 (99)	2	V	2	Outpatient	51	13	12	Instant I.A.
50	3	1	13	29van der Graaf, F. 2000 (99)	2	V	2	Outpatient	51	13	12	Instant I.A.
49	15	0	13	29van der Graaf, F. 2000 (99)	2	V	2	Outpatient	51	13	17	NycoCard
50	1	1	13	29van der Graaf, F. 2000 (99)	2	V	2	Outpatient	51	13	17	NycoCard
42	28	0	21	68Wijns, W. 1998 (74)	2	V	1	In-Mix	43	5	12	Instant I.A.
32	6	1	21	68Wijns, W. 1998 (74)	2	V	1	In-Mix	43	5	12	Instant I.A.
50	20	0	22	91Kharia, HS. 1998 (79)	1	US-V	2	Outpatient	37	-1	17	NycoCard
29	1	1	22	91Kharia, HS. 1998 (79)	1	US-V	2	Outpatient	37	-1	17	NycoCard
