# Supplementary material for: Proportional odds ratio model for comparison of diagnostic tests in meta-analysis
Source: BMC Med Res Methodol. 2004 Dec 10;4:27. doi: 10.1186/1471-2288-4-27 (PMC539279; doi:10.1186/1471-2288-4-27)
Supplement: Additional File 2 — This zipped file contains 8 data files, in the .csv (comma separated value) and .xls (MS Excel) formats. They are to be used with the SAS and R codes we presented in the Appendix [additional file 1]. Five files are for the SAS codes presented in the Appendix. The file names are "data5.xls", "data5_t12&17.xls", "u125.xls", "data5_t18.xls", "data6.xls". Three files are for the R codes presented in the Appendix. The file names are "obsVSfit.csv", "dataNewExcerpt2.csv", and "data6_lor2.csv". [file 1471-2288-4-27-S2.zip › obsVSfit.csv]

PAPER	TEST	OBSERVED	FITTED	pnmbr	LABEL
2Brenner, B. 1995 (86)	Dimertest EIA	1.82	1.8812	2	Dimertest EIA 2
2Brenner, B. 1995 (86)	Dimertest II	2.02	2.0795	2	Dimertest II 2
2Brenner, B. 1995 (86)	SimpliRED	3.05	3.2035	2	SimpliRED 2
4D'Angelo, A. 1996 (103)	VIDAS	2.44	2.8214	4	VIDAS 4
5Elias, A. 1996 (171)	Asserachrom	2.12	1.8219	5	Asserachrom 5
5Elias, A. 1996 (171)	D-Dimer test	1.5	1.5226	5	D-Dimer test 5
5Elias, A. 1996 (171)	Enzygnost	1.72	1.6966	5	Enzygnost 5
5Elias, A. 1996 (171)	Fibrinostika	2.05	2.1545	5	Fibrinostika 5
5Elias, A. 1996 (171)	Instant I.A.	1.11	1.8562	5	Instant I.A. 5
5Elias, A. 1996 (171)	NycoCard	0.86	0.5009	5	NycoCard 5
5Elias, A. 1996 (171)	VIDAS	2.35	2.3016	5	VIDAS 5
6Escoffre-Barbe, M. 1998 (464)	Liatest	2.21	2.2421	6	Liatest 6
7Farrell, S. 2000 (48)	SimpliRED	1.14	1.1895	7	SimpliRED 7
8Fiessinger, J. 1997 (30)	SimpliRED	2.56	2.8133	8	SimpliRED 8
12Janssen, M. 1997 (132)	Dimertest	-0.05	-0.0548	12	Dimertest 12
12Janssen, M. 1997 (132)	Fibrinostika	2.99	2.8933	12	Fibrinostika 12
12Janssen, M. 1997 (132)	Minutex	1.75	1.7135	12	Minutex 12
12Janssen, M. 1997 (132)	SimpliRED	2.59	2.4299	12	SimpliRED 12
12Janssen, M. 1997 (132)	Tinaquant	3.41	2.7397	12	Tinaquant 12
12Janssen, M. 1997 (132)	VIDAS	3.8	3.0404	12	VIDAS 12
19Legnani, C. 1997 (81)	Dimertest GOLD EIA	3.14	3.4126	19	Dimertest GOLD EIA19
19Legnani, C. 1997 (81)	Instant I.A.	3.95	4.1634	19	Instant I.A. 19
19Legnani, C. 1997 (81)	LPIA	3.57	3.7873	19	LPIA 19
19Legnani, C. 1997 (81)	Minutex	3.14	3.2819	19	Minutex 19
19Legnani, C. 1997 (81)	Nephelotex	3.88	4.2586	19	Nephelotex 19
19Legnani, C. 1997 (81)	NycoCard	2.33	2.8081	19	NycoCard 19
19Legnani, C. 1997 (81)	VIDAS	3.04	4.6088	19	VIDAS 19
20Legnani, C. 1999 (99)	BC D-Dimer	3.78	4.3741	20	BC D-Dimer 20
20Legnani, C. 1999 (99)	Dimertest GOLD EIA	4.7	5.1747	20	Dimertest GOLD EIA20
20Legnani, C. 1999 (99)	VIDAS	4.7	6.3709	20	VIDAS 20
21Lennox, A. 1999 (200)	SimpliRED	3.74	3.8554	21	SimpliRED 21
22Leroyer, C. 1997 (448)	Asserachrom	1.92	1.9254	22	Asserachrom 22
22Leroyer, C. 1997 (448)	Instant I.A.	1.91	1.9597	22	Instant I.A. 22
26Scarano, L. 1997 (126)	Enzygnost	5.49	4.9921	26	Enzygnost 26
26Scarano, L. 1997 (126)	Instant I.A.	5.07	5.1517	26	Instant I.A. 26
26Scarano, L. 1997 (126)	NycoCard	3.44	3.7964	26	NycoCard 26
29van der Graaf, F. 2000 (99)	Asserachrom	3.21	3.714	29	Asserachrom 29
29van der Graaf, F. 2000 (99)	BC D-Dimer	3.55	2.1969	29	BC D-Dimer 29
29van der Graaf, F. 2000 (99)	Enzygnost	3.06	3.5887	29	Enzygnost 29
29van der Graaf, F. 2000 (99)	Fibrinostika	4.08	4.0466	29	Fibrinostika 29
29van der Graaf, F. 2000 (99)	IL Test	3.32	3.9985	29	IL Test 29
29van der Graaf, F. 2000 (99)	Instant I.A.	3.14	3.7483	29	Instant I.A. 29
29van der Graaf, F. 2000 (99)	Liatest	2.85	3.0468	29	Liatest 29
29van der Graaf, F. 2000 (99)	Minutex	3.44	2.8668	29	Minutex 29
29van der Graaf, F. 2000 (99)	NycoCard	2.7	2.393	29	NycoCard 29
29van der Graaf, F. 2000 (99)	SimpliRED	3.94	3.5832	29	SimpliRED 29
29van der Graaf, F. 2000 (99)	Tinaquant	4.17	3.893	29	Tinaquant 29
29van der Graaf, F. 2000 (99)	Turbiquant	2.48	2.8618	29	Turbiquant 29
29van der Graaf, F. 2000 (99)	VIDAS	4.25	4.1937	29	VIDAS 29
30Wells, P. 1999 (150)	SimpliRED	1.81	1.8902	30	SimpliRED 30
31Wells, P. 1995 (214)	SimpliRED	3.19	3.2677	31	SimpliRED 31
33Funfsinn, N. 2001 (106)	Asserachrom	3.34	3.8952	33	Asserachrom 33
33Funfsinn, N. 2001 (106)	Auto Dimertest	3.2	3.5935	33	Auto Dimertest 33
33Funfsinn, N. 2001 (106)	Tinaquant	3.67	4.0742	33	Tinaquant 33
33Funfsinn, N. 2001 (106)	VIDAS	4.65	4.3749	33	VIDAS 33
37Harper, P. 2001 (235)	IL Test	2.72	2.44	37	IL Test 37
37Harper, P. 2001 (235)	SimpliRED	1.83	2.0247	37	SimpliRED 37
57Carter, C. 1999 (199)	SimpliRED	3.2	3.272	57	SimpliRED 57
61Permpikul, C. 2000 (65)	SimpliRED	1.41	1.4552	61	SimpliRED 61
63Sadouk, M. 2000 (177)	Tinaquant	1.87	2.4634	63	Tinaquant 63
63Sadouk, M. 2000 (177)	Turbiquant	1.84	1.4322	63	Turbiquant 63
68Wijns, W. 1998 (74)	Asserachrom	1.35	1.4377	68	Asserachrom 68
68Wijns, W. 1998 (74)	Instant I.A.	2.08	1.472	68	Instant I.A. 68
68Wijns, W. 1998 (74)	VIDAS	1.06	1.9174	68	VIDAS 68
91Kharia, HS. 1998 (79)	NycoCard	2.55	2.9267	91	NycoCard 91
92Perrier, A. 1999 (474)	VIDAS	3.14	3.3542	92	VIDAS 92
