# Supplementary material for: Proportional odds ratio model for comparison of diagnostic tests in meta-analysis
Source: BMC Med Res Methodol. 2004 Dec 10;4:27. doi: 10.1186/1471-2288-4-27 (PMC539279; doi:10.1186/1471-2288-4-27)
Supplement: Additional File 2 — This zipped file contains 8 data files, in the .csv (comma separated value) and .xls (MS Excel) formats. They are to be used with the SAS and R codes we presented in the Appendix [additional file 1]. Five files are for the SAS codes presented in the Appendix. The file names are "data5.xls", "data5_t12&17.xls", "u125.xls", "data5_t18.xls", "data6.xls". Three files are for the R codes presented in the Appendix. The file names are "obsVSfit.csv", "dataNewExcerpt2.csv", and "data6_lor2.csv". [file 1471-2288-4-27-S2.zip › data5.xls]

## Sheet: data4
n	result	disease	paper	paperLabel	gold	goldLabel	setting	settingLabel	prvlnc	cprvlnc	test	testLabel
36	17	0	1	2Brenner, B. 1995 (86)	1	US-V	2	Outpatient	58	20	6	Dimertest EIA
50	6	1	1	2Brenner, B. 1995 (86)	1	US-V	2	Outpatient	58	20	6	Dimertest EIA
36	24	0	1	2Brenner, B. 1995 (86)	1	US-V	2	Outpatient	58	20	8	Dimertest II
50	10	1	1	2Brenner, B. 1995 (86)	1	US-V	2	Outpatient	58	20	8	Dimertest II
36	22	0	1	2Brenner, B. 1995 (86)	1	US-V	2	Outpatient	58	20	18	SimpliRED
50	3	1	1	2Brenner, B. 1995 (86)	1	US-V	2	Outpatient	58	20	18	SimpliRED
81	36	0	2	4D'Angelo, A. 1996 (103)	1	US-V	1	In-Mix	21	-17	21	VIDAS
22	1	1	2	4D'Angelo, A. 1996 (103)	1	US-V	1	In-Mix	21	-17	21	VIDAS
96	21	0	3	5Elias, A. 1996 (171)	1	US-V	1	In-Mix	44	6	1	Asserachrom
75	2	1	3	5Elias, A. 1996 (171)	1	US-V	1	In-Mix	44	6	1	Asserachrom
96	60	0	3	5Elias, A. 1996 (171)	1	US-V	1	In-Mix	44	6	4	D-Dimer test
75	20	1	3	5Elias, A. 1996 (171)	1	US-V	1	In-Mix	44	6	4	D-Dimer test
96	29	0	3	5Elias, A. 1996 (171)	1	US-V	1	In-Mix	44	6	9	Enzygnost
75	5	1	3	5Elias, A. 1996 (171)	1	US-V	1	In-Mix	44	6	9	Enzygnost
96	36	0	3	5Elias, A. 1996 (171)	1	US-V	1	In-Mix	44	6	10	Fibrinostika
75	5	1	3	5Elias, A. 1996 (171)	1	US-V	1	In-Mix	44	6	10	Fibrinostika
96	18	0	3	5Elias, A. 1996 (171)	1	US-V	1	In-Mix	44	6	12	Instant I.A.
75	5	1	3	5Elias, A. 1996 (171)	1	US-V	1	In-Mix	44	6	12	Instant I.A.
96	36	0	3	5Elias, A. 1996 (171)	1	US-V	1	In-Mix	44	6	17	NycoCard
75	15	1	3	5Elias, A. 1996 (171)	1	US-V	1	In-Mix	44	6	17	NycoCard
96	25	0	3	5Elias, A. 1996 (171)	1	US-V	1	In-Mix	44	6	21	VIDAS
75	2	1	3	5Elias, A. 1996 (171)	1	US-V	1	In-Mix	44	6	21	VIDAS
188	66	0	4	6Escoffre-Barbe, M. 1998 (464)	1	US-V	1	In-Mix	59	21	13	Liatest
276	15	1	4	6Escoffre-Barbe, M. 1998 (464)	1	US-V	1	In-Mix	59	21	13	Liatest
32	23	0	5	7Farrell, S. 2000 (48)	1	US-V	2	Outpatient	33	-5	18	SimpliRED
16	7	1	5	7Farrell, S. 2000 (48)	1	US-V	2	Outpatient	33	-5	18	SimpliRED
23	20	0	6	8Fiessinger, J. 1997 (30)	1	US-V	2	Outpatient	23	-15	18	SimpliRED
7	2	1	6	8Fiessinger, J. 1997 (30)	1	US-V	2	Outpatient	23	-15	18	SimpliRED
42	20	0	7	12Janssen, M. 1997 (132)	1	US-V	2	Outpatient	68	30	5	Dimertest
90	44	1	7	12Janssen, M. 1997 (132)	1	US-V	2	Outpatient	68	30	5	Dimertest
42	15	0	7	12Janssen, M. 1997 (132)	1	US-V	2	Outpatient	68	30	10	Fibrinostika
90	2	1	7	12Janssen, M. 1997 (132)	1	US-V	2	Outpatient	68	30	10	Fibrinostika
42	27	0	7	12Janssen, M. 1997 (132)	1	US-V	2	Outpatient	68	30	15	Minutex
90	21	1	7	12Janssen, M. 1997 (132)	1	US-V	2	Outpatient	68	30	15	Minutex
42	38	0	7	12Janssen, M. 1997 (132)	1	US-V	2	Outpatient	68	30	18	SimpliRED
90	35	1	7	12Janssen, M. 1997 (132)	1	US-V	2	Outpatient	68	30	18	SimpliRED
42	14	0	7	12Janssen, M. 1997 (132)	1	US-V	2	Outpatient	68	30	19	Tinaquant
90	1	1	7	12Janssen, M. 1997 (132)	1	US-V	2	Outpatient	68	30	19	Tinaquant
42	8	0	7	12Janssen, M. 1997 (132)	1	US-V	2	Outpatient	68	30	21	VIDAS
90	0	1	7	12Janssen, M. 1997 (132)	1	US-V	2	Outpatient	68	30	21	VIDAS
39	23	0	8	19Legnani, C. 1997 (81)	2	V	2	Outpatient	52	14	7	Dimertest GOLD EIA
42	2	1	8	19Legnani, C. 1997 (81)	2	V	2	Outpatient	52	14	7	Dimertest GOLD EIA
39	30	0	8	19Legnani, C. 1997 (81)	2	V	2	Outpatient	52	14	12	Instant I.A.
42	2	1	8	19Legnani, C. 1997 (81)	2	V	2	Outpatient	52	14	12	Instant I.A.
39	27	0	8	19Legnani, C. 1997 (81)	2	V	2	Outpatient	52	14	14	LPIA
42	2	1	8	19Legnani, C. 1997 (81)	2	V	2	Outpatient	52	14	14	LPIA
39	23	0	8	19Legnani, C. 1997 (81)	2	V	2	Outpatient	52	14	15	Minutex
42	2	1	8	19Legnani, C. 1997 (81)	2	V	2	Outpatient	52	14	15	Minutex
39	25	0	8	19Legnani, C. 1997 (81)	2	V	2	Outpatient	52	14	16	Nephelotex
42	1	1	8	19Legnani, C. 1997 (81)	2	V	2	Outpatient	52	14	16	Nephelotex
39	15	0	8	19Legnani, C. 1997 (81)	2	V	2	Outpatient	52	14	17	NycoCard
42	2	1	8	19Legnani, C. 1997 (81)	2	V	2	Outpatient	52	14	17	NycoCard
39	22	0	8	19Legnani, C. 1997 (81)	2	V	2	Outpatient	52	14	21	VIDAS
42	2	1	8	19Legnani, C. 1997 (81)	2	V	2	Outpatient	52	14	21	VIDAS
60	38	0	9	20Legnani, C. 1999 (99)	2	V	2	Outpatient	39	1	3	BC D-Dimer
39	1	1	9	20Legnani, C. 1999 (99)	2	V	2	Outpatient	39	1	3	BC D-Dimer
60	49	0	9	20Legnani, C. 1999 (99)	2	V	2	Outpatient	39	1	7	Dimertest GOLD EIA
39	1	1	9	20Legnani, C. 1999 (99)	2	V	2	Outpatient	39	1	7	Dimertest GOLD EIA
60	49	0	9	20Legnani, C. 1999 (99)	2	V	2	Outpatient	39	1	21	VIDAS
39	1	1	9	20Legnani, C. 1999 (99)	2	V	2	Outpatient	39	1	21	VIDAS
154	126	0	10	21Lennox, A. 1999 (200)	1	US-V	1	In-Mix	23	-15	18	SimpliRED
46	4	1	10	21Lennox, A. 1999 (200)	1	US-V	1	In-Mix	23	-15	18	SimpliRED
183	64	0	11	22Leroyer, C. 1997 (448)	1	US-V	1	In-Mix	59	21	1	Asserachrom
265	19	1	11	22Leroyer, C. 1997 (448)	1	US-V	1	In-Mix	59	21	1	Asserachrom
183	68	0	11	22Leroyer, C. 1997 (448)	1	US-V	1	In-Mix	59	21	12	Instant I.A.
265	21	1	11	22Leroyer, C. 1997 (448)	1	US-V	1	In-Mix	59	21	12	Instant I.A.
96	77	0	12	26Scarano, L. 1997 (126)	2	V	2	Outpatient	24	-14	9	Enzygnost
30	0	1	12	26Scarano, L. 1997 (126)	2	V	2	Outpatient	24	-14	9	Enzygnost
96	90	0	12	26Scarano, L. 1997 (126)	2	V	2	Outpatient	24	-14	12	Instant I.A.
30	2	1	12	26Scarano, L. 1997 (126)	2	V	2	Outpatient	24	-14	12	Instant I.A.
96	77	0	12	26Scarano, L. 1997 (126)	2	V	2	Outpatient	24	-14	17	NycoCard
30	3	1	12	26Scarano, L. 1997 (126)	2	V	2	Outpatient	24	-14	17	NycoCard
49	21	0	13	29van der Graaf, F. 2000 (99)	2	V	2	Outpatient	51	13	1	Asserachrom
50	1	1	13	29van der Graaf, F. 2000 (99)	2	V	2	Outpatient	51	13	1	Asserachrom
49	45	0	13	29van der Graaf, F. 2000 (99)	2	V	2	Outpatient	51	13	3	BC D-Dimer
50	11	1	13	29van der Graaf, F. 2000 (99)	2	V	2	Outpatient	51	13	3	BC D-Dimer
49	30	0	13	29van der Graaf, F. 2000 (99)	2	V	2	Outpatient	51	13	9	Enzygnost
50	3	1	13	29van der Graaf, F. 2000 (99)	2	V	2	Outpatient	51	13	9	Enzygnost
49	18	0	13	29van der Graaf, F. 2000 (99)	2	V	2	Outpatient	51	13	10	Fibrinostika
50	0	1	13	29van der Graaf, F. 2000 (99)	2	V	2	Outpatient	51	13	10	Fibrinostika
49	38	0	13	29van der Graaf, F. 2000 (99)	2	V	2	Outpatient	51	13	11	IL Test
50	5	1	13	29van der Graaf, F. 2000 (99)	2	V	2	Outpatient	51	13	11	IL Test
49	31	0	13	29van der Graaf, F. 2000 (99)	2	V	2	Outpatient	51	13	12	Instant I.A.
50	3	1	13	29van der Graaf, F. 2000 (99)	2	V	2	Outpatient	51	13	12	Instant I.A.
49	23	0	13	29van der Graaf, F. 2000 (99)	2	V	2	Outpatient	51	13	13	Liatest
50	2	1	13	29van der Graaf, F. 2000 (99)	2	V	2	Outpatient	51	13	13	Liatest
49	44	0	13	29van der Graaf, F. 2000 (99)	2	V	2	Outpatient	51	13	15	Minutex
50	10	1	13	29van der Graaf, F. 2000 (99)	2	V	2	Outpatient	51	13	15	Minutex
49	15	0	13	29van der Graaf, F. 2000 (99)	2	V	2	Outpatient	51	13	17	NycoCard
50	1	1	13	29van der Graaf, F. 2000 (99)	2	V	2	Outpatient	51	13	17	NycoCard
49	46	0	13	29van der Graaf, F. 2000 (99)	2	V	2	Outpatient	51	13	18	SimpliRED
50	10	1	13	29van der Graaf, F. 2000 (99)	2	V	2	Outpatient	51	13	18	SimpliRED
49	19	0	13	29van der Graaf, F. 2000 (99)	2	V	2	Outpatient	51	13	19	Tinaquant
50	0	1	13	29van der Graaf, F. 2000 (99)	2	V	2	Outpatient	51	13	19	Tinaquant
49	29	0	13	29van der Graaf, F. 2000 (99)	2	V	2	Outpatient	51	13	20	Turbiquant
50	5	1	13	29van der Graaf, F. 2000 (99)	2	V	2	Outpatient	51	13	20	Turbiquant
49	20	0	13	29van der Graaf, F. 2000 (99)	2	V	2	Outpatient	51	13	21	VIDAS
50	0	1	13	29van der Graaf, F. 2000 (99)	2	V	2	Outpatient	51	13	21	VIDAS
108	51	0	14	30Wells, P. 1999 (150)	1	US-V	1	In-Mix	28	-10	18	SimpliRED
42	5	1	14	30Wells, P. 1999 (150)	1	US-V	1	In-Mix	28	-10	18	SimpliRED
161	124	0	15	31Wells, P. 1995 (214)	2	V	2	Outpatient	25	-13	18	SimpliRED
53	6	1	15	31Wells, P. 1995 (214)	2	V	2	Outpatient	25	-13	18	SimpliRED
59	36	0	16	33Funfsinn, N. 2001 (106)	1	US-V	2	Outpatient	44	6	1	Asserachrom
47	2	1	16	33Funfsinn, N. 2001 (106)	1	US-V	2	Outpatient	44	6	1	Asserachrom
59	26	0	16	33Funfsinn, N. 2001 (106)	1	US-V	2	Outpatient	44	6	2	Auto Dimertest
47	1	1	16	33Funfsinn, N. 2001 (106)	1	US-V	2	Outpatient	44	6	2	Auto Dimertest
59	33	0	16	33Funfsinn, N. 2001 (106)	1	US-V	2	Outpatient	44	6	19	Tinaquant
47	1	1	16	33Funfsinn, N. 2001 (106)	1	US-V	2	Outpatient	44	6	19	Tinaquant
59	31	0	16	33Funfsinn, N. 2001 (106)	1	US-V	2	Outpatient	44	6	21	VIDAS
47	0	1	16	33Funfsinn, N. 2001 (106)	1	US-V	2	Outpatient	44	6	21	VIDAS
184	96	0	17	37Harper, P. 2001 (235)	1	US-V	2	Outpatient	22	-16	11	IL Test
51	3	1	17	37Harper, P. 2001 (235)	1	US-V	2	Outpatient	22	-16	11	IL Test
184	140	0	17	37Harper, P. 2001 (235)	1	US-V	2	Outpatient	22	-16	18	SimpliRED
51	17	1	17	37Harper, P. 2001 (235)	1	US-V	2	Outpatient	22	-16	18	SimpliRED
143	113	0	18	57Carter, C. 1999 (199)	1	US-V	1	In-Mix	28	-10	18	SimpliRED
56	7	1	18	57Carter, C. 1999 (199)	1	US-V	1	In-Mix	28	-10	18	SimpliRED
22	10	0	19	61Permpikul, C. 2000 (65)	2	V	1	In-Mix	66	28	18	SimpliRED
43	7	1	19	61Permpikul, C. 2000 (65)	2	V	1	In-Mix	66	28	18	SimpliRED
141	82	0	20	63Sadouk, M. 2000 (177)	1	US-V	2	Outpatient	20	-18	19	Tinaquant
36	6	1	20	63Sadouk, M. 2000 (177)	1	US-V	2	Outpatient	20	-18	19	Tinaquant
141	56	0	20	63Sadouk, M. 2000 (177)	1	US-V	2	Outpatient	20	-18	20	Turbiquant
36	3	1	20	63Sadouk, M. 2000 (177)	1	US-V	2	Outpatient	20	-18	20	Turbiquant
42	13	0	21	68Wijns, W. 1998 (74)	2	V	1	In-Mix	43	5	1	Asserachrom
32	3	1	21	68Wijns, W. 1998 (74)	2	V	1	In-Mix	43	5	1	Asserachrom
42	28	0	21	68Wijns, W. 1998 (74)	2	V	1	In-Mix	43	5	12	Instant I.A.
32	6	1	21	68Wijns, W. 1998 (74)	2	V	1	In-Mix	43	5	12	Instant I.A.
42	13	0	21	68Wijns, W. 1998 (74)	2	V	1	In-Mix	43	5	21	VIDAS
32	4	1	21	68Wijns, W. 1998 (74)	2	V	1	In-Mix	43	5	21	VIDAS
50	20	0	22	91Kharia, HS. 1998 (79)	1	US-V	2	Outpatient	37	-1	17	NycoCard
29	1	1	22	91Kharia, HS. 1998 (79)	1	US-V	2	Outpatient	37	-1	17	NycoCard
363	125	0	23	92Perrier, A. 1999 (474)	1	US-V	2	Outpatient	23	-15	21	VIDAS
111	2	1	23	92Perrier, A. 1999 (474)	1	US-V	2	Outpatient	23	-15	21	VIDAS
