# Supplementary material for: Proportional odds ratio model for comparison of diagnostic tests in meta-analysis
Source: BMC Med Res Methodol. 2004 Dec 10;4:27. doi: 10.1186/1471-2288-4-27 (PMC539279; doi:10.1186/1471-2288-4-27)
Supplement: Additional File 2 — This zipped file contains 8 data files, in the .csv (comma separated value) and .xls (MS Excel) formats. They are to be used with the SAS and R codes we presented in the Appendix [additional file 1]. Five files are for the SAS codes presented in the Appendix. The file names are "data5.xls", "data5_t12&17.xls", "u125.xls", "data5_t18.xls", "data6.xls". Three files are for the R codes presented in the Appendix. The file names are "obsVSfit.csv", "dataNewExcerpt2.csv", and "data6_lor2.csv". [file 1471-2288-4-27-S2.zip › data6_lor2.csv]

PAPER	PAPERLAB	GOLD	GOLDLABE	SETTING	SETTINGL	PRVLNC	CPRVLNC	TEST	TESTLABE	OBSERVED	SELORC	FPRC	TPRC	FITTED	PNMBR	LABEL	FITTPRC	TPRC2	CFPRC
1	2Brenner, B. 1995 (86)	1	US-V	2	Outpatient	58	20	6	Dimertest EIA	1.81547342763	0.533613129883	0.53	0.87	1.8812	2	Dimertest EIA 2	0.880938149861	0.873869915945	0.09
1	2Brenner, B. 1995 (86)	1	US-V	2	Outpatient	58	20	8	Dimertest II	2.02287119019	0.490658516479	0.34	0.79	2.0795	2	Dimertest II 2	0.804742913633	0.795690936107	-0.10
1	2Brenner, B. 1995 (86)	1	US-V	2	Outpatient	58	20	18	SimpliRED	3.04733340233	0.648210520571	0.39	0.93	3.2035	2	SimpliRED 2	0.940261862719	0.930862943029	-0.05
2	4D'Angelo, A. 1996 (103)	1	US-V	1	In-Mix	21	-17	21	VIDAS	2.44218776166	0.873243137291	0.55	0.93	2.8214	4	VIDAS 4	0.953561306481	0.933569458714	0.11
3	5Elias, A. 1996 (171)	1	US-V	1	In-Mix	44	6	1	Asserachrom	2.12491495322	0.688013156267	0.78	0.97	1.8219	5	Asserachrom 5	0.956376946630	0.967408878285	0.34
3	5Elias, A. 1996 (171)	1	US-V	1	In-Mix	44	6	4	D-Dimer test	1.50128923906	0.332753199409	0.38	0.73	1.5226	5	D-Dimer test 5	0.737507118089	0.733360730174	-0.06
3	5Elias, A. 1996 (171)	1	US-V	1	In-Mix	44	6	9	Enzygnost	1.72312728305	0.494687475969	0.70	0.93	1.6966	5	Enzygnost 5	0.927162496353	0.928933767228	0.26
3	5Elias, A. 1996 (171)	1	US-V	1	In-Mix	44	6	10	Fibrinostika	2.04553351313	0.489825239116	0.62	0.93	2.1545	5	Fibrinostika 5	0.933643207141	0.926564877516	0.18
3	5Elias, A. 1996 (171)	1	US-V	1	In-Mix	44	6	12	Instant I.A.	1.10553672488	0.512635822528	0.81	0.93	1.8562	5	Instant I.A. 5	0.964641242885	0.927945277674	0.37
3	5Elias, A. 1996 (171)	1	US-V	1	In-Mix	44	6	17	NycoCard	0.85647223666	0.353512716244	0.62	0.80	0.5009	5	NycoCard 5	0.729176446151	0.793478260870	0.18
3	5Elias, A. 1996 (171)	1	US-V	1	In-Mix	44	6	21	VIDAS	2.34997567681	0.683232861064	0.74	0.97	2.3016	5	VIDAS 5	0.966025124765	0.967577541823	0.30
4	6Escoffre-Barbe, M. 1998 (464)	1	US-V	1	In-Mix	59	21	13	Liatest	2.21468517726	0.302557564939	0.65	0.94	2.2421	6	Liatest 6	0.945891634571	0.944471252266	0.21
5	7Farrell, S. 2000 (48)	1	US-V	2	Outpatient	33	-5	18	SimpliRED	1.14209740061	0.621621139129	0.29	0.56	1.1895	7	SimpliRED 7	0.573003486426	0.561367380560	-0.15
6	8Fiessinger, J. 1997 (30)	1	US-V	2	Outpatient	23	-15	18	SimpliRED	2.55611927801	0.957242370216	0.15	0.69	2.8133	8	SimpliRED 8	0.746247691733	0.694558521561	-0.29
7	12Janssen, M. 1997 (132)	1	US-V	2	Outpatient	68	30	5	Dimertest	-0.04912729964	0.370408178508	0.52	0.51	-0.0548	12	Dimertest 12	0.506310341846	0.507728236487	0.08
7	12Janssen, M. 1997 (132)	1	US-V	2	Outpatient	68	30	10	Fibrinostika	2.99336583939	0.715666961948	0.64	0.97	2.8933	12	Fibrinostika 12	0.969782897134	0.972581342019	0.20
7	12Janssen, M. 1997 (132)	1	US-V	2	Outpatient	68	30	15	Minutex	1.74661979818	0.402218699853	0.36	0.76	1.7135	12	Minutex 12	0.757337215371	0.763371905961	-0.08
7	12Janssen, M. 1997 (132)	1	US-V	2	Outpatient	68	30	18	SimpliRED	2.59343116879	0.542570991022	0.10	0.61	2.4299	12	SimpliRED 12	0.557907840578	0.597775912715	-0.34
7	12Janssen, M. 1997 (132)	1	US-V	2	Outpatient	68	30	19	Tinaquant	3.41301807932	0.884247186913	0.66	0.98	2.7397	12	Tinaquant 12	0.967797981052	0.983313242638	0.22
7	12Janssen, M. 1997 (132)	1	US-V	2	Outpatient	68	30	21	VIDAS	3.79760387072	1.468905133025	0.80	0.99	3.0404	12	VIDAS 12	0.988187268837	0.994425143411	0.36
8	19Legnani, C. 1997 (81)	2	V	2	Outpatient	52	14	7	Dimertest GOLD EIA	3.13865128248	0.726533282183	0.41	0.94	3.4126	19	Dimertest GOLD EIA19	0.954723542670	0.941292470239	-0.03
8	19Legnani, C. 1997 (81)	2	V	2	Outpatient	52	14	12	Instant I.A.	3.95144612725	0.750160916847	0.24	0.94	4.1634	19	Instant I.A. 19	0.953056099694	0.942609138024	-0.20
8	19Legnani, C. 1997 (81)	2	V	2	Outpatient	52	14	14	LPIA	3.57346860260	0.735564405330	0.31	0.94	3.7873	19	LPIA 19	0.951991622133	0.941218564711	-0.13
8	19Legnani, C. 1997 (81)	2	V	2	Outpatient	52	14	15	Minutex	3.13865128248	0.726533282183	0.41	0.94	3.2819	19	Minutex 19	0.948725921776	0.941292470239	-0.03
8	19Legnani, C. 1997 (81)	2	V	2	Outpatient	52	14	16	Nephelotex	3.88475812187	0.893836817168	0.36	0.97	4.2586	19	Nephelotex 19	0.975475103557	0.964749677125	-0.08
8	19Legnani, C. 1997 (81)	2	V	2	Outpatient	52	14	17	NycoCard	2.32717814861	0.728027343983	0.61	0.94	2.8081	19	NycoCard 19	0.962867106833	0.941281663655	0.17
8	19Legnani, C. 1997 (81)	2	V	2	Outpatient	52	14	21	VIDAS	3.03632567052	0.725450659667	0.44	0.94	4.6088	19	VIDAS 19	0.987477639209	0.942413914679	0.00
9	20Legnani, C. 1999 (99)	2	V	2	Outpatient	39	1	3	BC D-Dimer	3.78233606527	0.873532576988	0.37	0.96	4.3741	20	BC D-Dimer 20	0.978997409028	0.962677397555	-0.07
9	20Legnani, C. 1999 (99)	2	V	2	Outpatient	39	1	7	Dimertest GOLD EIA	4.70481876739	0.894314952677	0.19	0.96	5.1747	20	Dimertest GOLD EIA20	0.976447518651	0.962845518727	-0.25
9	20Legnani, C. 1999 (99)	2	V	2	Outpatient	39	1	21	VIDAS	4.70481876739	0.894314952677	0.19	0.96	6.3709	20	VIDAS 20	0.992760158757	0.962845518727	-0.25
10	21Lennox, A. 1999 (200)	1	US-V	1	In-Mix	23	-15	18	SimpliRED	3.73576490005	0.537349506025	0.18	0.90	3.8554	21	SimpliRED 21	0.912060120069	0.901979699690	-0.26
11	22Leroyer, C. 1997 (448)	1	US-V	1	In-Mix	59	21	1	Asserachrom	1.92029638034	0.281444351906	0.65	0.93	1.9254	22	Asserachrom 22	0.927199046324	0.926853795033	0.21
11	22Leroyer, C. 1997 (448)	1	US-V	1	In-Mix	59	21	12	Instant I.A.	1.90872558909	0.271768571143	0.63	0.92	1.9597	22	Instant I.A. 22	0.923573212252	0.919896558037	0.19
12	26Scarano, L. 1997 (126)	2	V	2	Outpatient	24	-14	9	Enzygnost	5.49073733496	1.448092594531	0.20	0.98	4.9921	26	Enzygnost 26	0.973552899665	0.983768598481	-0.24
12	26Scarano, L. 1997 (126)	2	V	2	Outpatient	24	-14	12	Instant I.A.	5.06716102920	0.774586081014	0.07	0.92	5.1517	26	Instant I.A. 26	0.928575494178	0.922761422876	-0.37
12	26Scarano, L. 1997 (126)	2	V	2	Outpatient	24	-14	17	NycoCard	3.44128650697	0.621500763609	0.20	0.89	3.7964	26	NycoCard 26	0.917594670076	0.886451076219	-0.24
13	29van der Graaf, F. 2000 (99)	2	V	2	Outpatient	51	13	1	Asserachrom	3.21465640933	0.876623085524	0.57	0.97	3.7140	29	Asserachrom 29	0.981940363424	0.970588235294	0.13
13	29van der Graaf, F. 2000 (99)	2	V	2	Outpatient	51	13	3	BC D-Dimer	3.54758856572	0.597053784542	0.09	0.77	2.1969	29	BC D-Dimer 29	0.470849363272	0.774509803922	-0.35
13	29van der Graaf, F. 2000 (99)	2	V	2	Outpatient	51	13	9	Enzygnost	3.05527896059	0.625168660300	0.39	0.93	3.5887	29	Enzygnost 29	0.958568032047	0.931372549020	-0.05
13	29van der Graaf, F. 2000 (99)	2	V	2	Outpatient	51	13	10	Fibrinostika	4.08290370309	1.451069283666	0.63	0.99	4.0466	29	Fibrinostika 29	0.989837303847	0.990196078431	0.19
13	29van der Graaf, F. 2000 (99)	2	V	2	Outpatient	51	13	11	IL Test	3.32127543964	0.562784818123	0.23	0.89	3.9985	29	IL Test 29	0.942143336610	0.892156862745	-0.21
13	29van der Graaf, F. 2000 (99)	2	V	2	Outpatient	51	13	12	Instant I.A.	3.14018355629	0.626551676315	0.37	0.93	3.7483	29	Instant I.A. 29	0.961435050263	0.931372549020	-0.07
13	29van der Graaf, F. 2000 (99)	2	V	2	Outpatient	51	13	13	Liatest	2.84512875423	0.707748258385	0.53	0.95	3.0468	29	Liatest 29	0.959571207608	0.950980392157	0.09
13	29van der Graaf, F. 2000 (99)	2	V	2	Outpatient	51	13	15	Minutex	3.44066781388	0.569402796967	0.11	0.79	2.8668	29	Minutex 29	0.684830096388	0.794117647059	-0.33
13	29van der Graaf, F. 2000 (99)	2	V	2	Outpatient	51	13	17	NycoCard	2.69638826135	0.883385715952	0.69	0.97	2.3930	29	NycoCard 29	0.960574521671	0.970588235294	0.25
13	29van der Graaf, F. 2000 (99)	2	V	2	Outpatient	51	13	18	SimpliRED	3.93661606105	0.653566458228	0.07	0.79	3.5832	29	SimpliRED 29	0.730371979072	0.794117647059	-0.37
13	29van der Graaf, F. 2000 (99)	2	V	2	Outpatient	51	13	19	Tinaquant	4.16780829880	1.450472652871	0.61	0.99	3.8930	29	Tinaquant 29	0.987135201356	0.990196078431	0.17
13	29van der Graaf, F. 2000 (99)	2	V	2	Outpatient	51	13	20	Turbiquant	2.47692961092	0.535233590767	0.41	0.89	2.8618	29	Turbiquant 29	0.923989879502	0.892156862745	-0.03
13	29van der Graaf, F. 2000 (99)	2	V	2	Outpatient	51	13	21	VIDAS	4.25115513964	1.449993370015	0.59	0.99	4.1937	29	VIDAS 29	0.989622313302	0.990196078431	0.15
14	30Wells, P. 1999 (150)	1	US-V	1	In-Mix	28	-10	18	SimpliRED	1.80938970060	0.495271267651	0.53	0.87	1.8902	30	SimpliRED 30	0.881878893359	0.873197833134	0.09
15	31Wells, P. 1995 (214)	2	V	2	Outpatient	25	-13	18	SimpliRED	3.18889231707	0.457818283390	0.23	0.88	3.2677	31	SimpliRED 31	0.886892871972	0.878743095261	-0.21
16	33Funfsinn, N. 2001 (106)	1	US-V	2	Outpatient	44	6	1	Asserachrom	3.34173343352	0.701376128580	0.39	0.95	3.8952	33	Asserachrom 33	0.969168087318	0.947569967668	-0.05
16	33Funfsinn, N. 2001 (106)	1	US-V	2	Outpatient	44	6	2	Auto Dimertest	3.19958649865	0.869343797548	0.56	0.97	3.5935	33	Auto Dimertest 33	0.978848417203	0.968954041872	0.12
16	33Funfsinn, N. 2001 (106)	1	US-V	2	Outpatient	44	6	19	Tinaquant	3.66838791032	0.869343797548	0.44	0.97	4.0742	33	Tinaquant 33	0.978814765077	0.968544660647	0.00
16	33Funfsinn, N. 2001 (106)	1	US-V	2	Outpatient	44	6	21	VIDAS	4.65396035016	1.444952034714	0.48	0.99	4.3749	33	VIDAS 33	0.986544988535	0.989787902592	0.04
17	37Harper, P. 2001 (235)	1	US-V	2	Outpatient	22	-16	11	IL Test	2.71534128578	0.572708452656	0.48	0.93	2.4400	37	IL Test 37	0.913722438758	0.933099074178	0.04
17	37Harper, P. 2001 (235)	1	US-V	2	Outpatient	22	-16	18	SimpliRED	1.82847674271	0.340173062167	0.24	0.66	2.0247	37	SimpliRED 37	0.705165945958	0.662800038742	-0.20
18	57Carter, C. 1999 (199)	1	US-V	1	In-Mix	28	-10	18	SimpliRED	3.20114580234	0.441738397095	0.21	0.87	3.2720	57	SimpliRED 57	0.875127304606	0.867176388874	-0.23
19	61Permpikul, C. 2000 (65)	2	V	1	In-Mix	66	28	18	SimpliRED	1.40805585290	0.579628060782	0.54	0.83	1.4552	61	SimpliRED 61	0.834179489080	0.827555182342	0.10
20	63Sadouk, M. 2000 (177)	1	US-V	2	Outpatient	20	-18	19	Tinaquant	1.87274648750	0.464285444422	0.42	0.82	2.4634	63	Tinaquant 63	0.894789614651	0.824909845918	-0.02
20	63Sadouk, M. 2000 (177)	1	US-V	2	Outpatient	20	-18	20	Turbiquant	1.84450673255	0.587333000486	0.60	0.91	1.4322	63	Turbiquant 63	0.862672329790	0.904648106106	0.16
21	68Wijns, W. 1998 (74)	2	V	1	In-Mix	43	5	1	Asserachrom	1.34992671695	0.653899816453	0.69	0.89	1.4377	68	Asserachrom 68	0.903594661699	0.895673076923	0.25
21	68Wijns, W. 1998 (74)	2	V	1	In-Mix	43	5	12	Instant I.A.	2.08109799394	0.543723495393	0.34	0.80	1.4720	68	Instant I.A. 68	0.691833645868	0.804993886956	-0.10
21	68Wijns, W. 1998 (74)	2	V	1	In-Mix	43	5	21	VIDAS	1.06412611260	0.604385903773	0.69	0.86	1.9174	68	VIDAS 68	0.938052536880	0.865791018491	0.25
22	91Kharia, HS. 1998 (79)	1	US-V	2	Outpatient	37	-1	17	NycoCard	2.54713718200	0.885054664000	0.60	0.95	2.9267	91	NycoCard 91	0.970000000000	0.950000000000	0.16
23	92Perrier, A. 1999 (474)	1	US-V	2	Outpatient	23	-15	21	VIDAS	3.13757026600	0.649071198000	0.66	0.98	3.3542	92	VIDAS 92	0.980000000000	0.980000000000	0.22
